# Supplementary material for: Gene Expression Profiling of Lacrimal Glands Identifies the Ectopic Expression of MHC II on Glandular Cells as a Presymptomatic Feature in a Mouse Model of Primary Sjögren's Syndrome
Source: Front Immunol. 2018 Oct 31;9:2362. doi: 10.3389/fimmu.2018.02362 (PMC6220427; doi:10.3389/fimmu.2018.02362)
Supplement: Supplementary file 3 [file Table_3.xlsx]

## Sheet: Legend
Table S3	Gene ontology (GO) enrichment analysis of differentially expressed genes (DEGs) in the lacrimal glands of mice (Top 5 significantly enriched ontology terms are presented)
Time	The time point after immunization
Comparison	The comparison performed bwtween two different experimental groups
Regulation	It depicts the DEGs used in the analysis are upregulated or downregulated
GO.ID	The ID of gene ontology term
Term	The name of gene ontology term
Ontology	The ontology of GOID belongs to
Count	The number of DEGs associated withThe listed GOID
Pop.Hits	The number of background population genes associated withThe listed GOID
List.Total	The total number of DEGs
Pop.Total	The total number of background population genes
Fold.Enrichment	The Fold Enrichment value of the GOID, it equals (Count/Pop.Hits)/(List.Total/Pop.Total)
Pvalue	The significance testing value of the GOID
FDR	The false discovery rate of the GOID, using Benjamini & Hochberg (1995) method
Enrichment.Score	The Enrichment Score value of the GOID, it equals (-log10(Pvalue))
GENES	The DEGs associated with the GOID

## Sheet: Table S3
Time	Comparison	Regulation	GO.ID	Term	Ontology	Count	Pop.Hits	List.Total	Pop.Total	Fold.Enrichment	Pvalue	FDR	Enrichment.Score	GENES
2 week after immunization	Ro60_316-335 vs untreated	Upregulation	GO:0019882	antigen processing and presentation	Biological process	14	62	438	23448	12.0884	6.58479e-12	2.73466e-08	11.1815	ICAM1//B2M//H2-D1//H2-K1//H2-Q7//MARCH1//H2-AA//H2-AB1//H2-EB1//H2-DMB1//CD74//FCGR3//PSMB8//RELB
			GO:0048002	antigen processing and presentation of peptide antigen	Biological process	11	38	438	23448	15.4968	6.51931e-11	1.35374e-07	10.1858	B2M//H2-D1//H2-K1//H2-Q7//MARCH1//H2-AA//H2-AB1//H2-EB1//H2-DMB1//CD74//FCGR3
			GO:0002478	antigen processing and presentation of exogenous peptide antigen	Biological process	8	21	438	23448	20.394	2.28749e-09	3.16665e-06	8.64064	B2M//H2-AA//H2-AB1//H2-EB1//H2-DMB1//CD74//FCGR3//H2-K1
			GO:0019884	antigen processing and presentation of exogenous antigen	Biological process	8	26	438	23448	16.4721	1.61795e-08	1.67984e-05	7.79103	B2M//H2-AA//H2-AB1//H2-EB1//H2-DMB1//CD74//FCGR3//H2-K1
			GO:0002495	antigen processing and presentation of peptide antigen via MHC class II	Biological process	6	16	438	23448	20.0753	2.80558e-07	0.000233031	6.55198	H2-AA//H2-AB1//H2-EB1//H2-DMB1//CD74//MARCH1
			GO:0042611	MHC protein complex	Cellular component	9	26	453	23539	17.987	7.81977e-10	4.12884e-07	9.10681	B2M//H2-D1//H2-K1//H2-Q7//H2-AA//H2-AB1//H2-EB1//H2-DMB1//CD74
			GO:0042613	MHC class II protein complex	Cellular component	5	10	453	23539	25.9812	6.00929e-07	0.000158645	6.22118	H2-AA//H2-AB1//H2-EB1//H2-DMB1//CD74
			GO:0042612	MHC class I protein complex	Cellular component	4	14	453	23539	14.8464	0.000116255	0.0204608	3.93459	B2M//H2-D1//H2-K1//H2-Q7
			GO:0030430	host cell cytoplasm	Cellular component	3	10	453	23539	15.5887	0.000768248	0.0507044	3.1145	IRGM2//GBP1//GBP3
			GO:0033643	host cell part	Cellular component	3	10	453	23539	15.5887	0.000768248	0.0507044	3.1145	IRGM2//GBP1//GBP3
			GO:0042605	peptide antigen binding	Molecular function	4	18	437	23059	11.7259	0.000315311	0.282204	3.50126	H2-AA//H2-AB1//H2-EB1//H2-K1
			GO:0003823	antigen binding	Molecular function	4	40	437	23059	5.27666	0.00678441	1	2.16849	H2-AA//H2-AB1//H2-EB1//H2-K1
			GO:0008009	chemokine activity	Molecular function	3	34	437	23059	4.65588	0.0262005	1	1.58169	CCL22//CCL3//CXCL2
			GO:0042056	chemoattractant activity	Molecular function	2	15	437	23059	7.03555	0.0319679	1	1.49529	CCL3//VEGFC
			GO:0016799	hydrolase activity, hydrolyzing N-glycosyl compounds	Molecular function	2	18	437	23059	5.86295	0.0448842	1	1.34791	BST1//MAN2A2
		Downregulation	GO:0009987	cellular process	Biological process	248	13121	335	23448	1.32296	4.17202e-12	1.73264e-08	11.3797	NOP58//GTPBP10//ARNTL//RBMS1//DSN1//NBN//CDKN1A//CCNL1//LSM11//CRY1//TSC22D3//SIK1//NFIL3//PER1//NR1H4//SREBF1//WNT11//IKZF1//NRIP2//NFX1//HDAC4//IRF2BP2//KCNH1//MAP3K6//FLT1//GADD45B//DRD4//DUSP1//DUSP16//DUSP5//PARK2//FBXW11//CEP120//SFPQ//RBM4//FKBP5//FKBP14//ISG20//SGMS1//CYR61//IGFBP5//FAM107A//GDF2//FZD4//DLX5//CXCR4//CHL1//NR4A2//ATP7A//IL15//FAM129A//NR4A1//ACER2//ROBO1//POU2F2//AGT//SLC7…
			GO:0044237	cellular metabolic process	Biological process	166	7615	335	23448	1.52581	5.25572e-11	1.09135e-07	10.2794	RBMS1//CDKN1A//CCNL1//CRY1//TSC22D3//SIK1//NFIL3//PER1//NR1H4//SREBF1//WNT11//IKZF1//NRIP2//NFX1//HDAC4//IRF2BP2//FLT1//GADD45B//MAP3K6//DRD4//DUSP1//DUSP16//DUSP5//PARK2//FBXW11//SFPQ//RBM4//FKBP5//FKBP14//NBN//ISG20//FAM129A//CYR61//ATP7A//FOS//GTF2A1//GTF2A2//H2AFY//NAP1L5//PPP3R2//PYGM//GDF2//HK2//IGFBP5//ALDH3A1//CBR2//CMAH//CTH//AK1//ADK//GEM//GTPBP10//PDE4D//KIF20B//EEF1E1//INO80D//MBD1//A…
			GO:0044238	primary metabolic process	Biological process	166	7712	335	23448	1.50661	1.57474e-10	2.17996e-07	9.80279	RBMS1//CDKN1A//CCNL1//CRY1//TSC22D3//SIK1//NFIL3//PER1//NR1H4//SREBF1//WNT11//IKZF1//NRIP2//NFX1//HDAC4//IRF2BP2//FLT1//GADD45B//MAP3K6//DRD4//DUSP1//DUSP16//DUSP5//PARK2//FBXW11//SFPQ//RBM4//FKBP5//FKBP14//NBN//ISG20//FAM129A//CYR61//REN1//FOS//GTF2A1//GTF2A2//H2AFY//NAP1L5//HK2//PYGM//PPP3R2//GDF2//IGFBP5//CBR2//CTH//AK1//ADK//GEM//GTPBP10//PDE4D//ATP7A//KIF20B//EEF1E1//INO80D//MBD1//ARNTL//BTG…
			GO:0008152	metabolic process	Biological process	189	9272	335	23448	1.42675	2.48257e-10	2.57753e-07	9.6051	RBMS1//CDKN1A//CCNL1//CRY1//TSC22D3//SIK1//NFIL3//PER1//NR1H4//SREBF1//WNT11//IKZF1//NRIP2//NFX1//HDAC4//IRF2BP2//FLT1//GADD45B//MAP3K6//DRD4//DUSP1//DUSP16//DUSP5//PARK2//FBXW11//SFPQ//RBM4//FKBP5//FKBP14//NBN//ISG20//FAM129A//CYR61//REN1//ATP7A//FOS//GTF2A1//GTF2A2//H2AFY//NAP1L5//HK2//PYGM//PPP3R2//GDF2//IGFBP5//ALDH3A1//CBR2//ALOX12E//CMAH//CYP2B10//CYP2F2//HMGCR//HSD3B1//MTHFD2//XDH//PRODH2/…
			GO:0019222	regulation of metabolic process	Biological process	108	4435	335	23448	1.70448	3.27852e-09	2.72314e-06	8.48432	CDKN1A//CCNL1//CRY1//TSC22D3//SIK1//NFIL3//PER1//NR1H4//SREBF1//WNT11//IKZF1//NRIP2//NFX1//HDAC4//IRF2BP2//FLT1//GADD45B//MAP3K6//DRD4//DUSP1//DUSP16//DUSP5//RBM4//PARK2//FAM129A//CYR61//REN1//ATP7A//MBD1//ARNTL//BTG2//CREM//DDIT3//DLX5//EHF//FOS//NR4A1//HSF1//KCNH1//NR4A2//PAX7//POU2F2//RORC//TBX5//TLE3//DMTF1//ETS2//SRA1//IRX4//RALGAPA1//ZC3H8//TAF8//SLTM//YAF2//ITGB3BP//SFPQ//USP16//GON4L//GTF…
			GO:0005622	intracellular	Cellular component	230	11332	331	23539	1.44338	2.08304e-15	1.09984e-12	14.6813	HDAC4//1700081L11RIK//SGMS1//PARK2//H2AFY//CDKN1A//DSN1//PSMD8//ITGB3BP//NBN//MBD1//KRT15//KRT4//KRT6B//SLC1A4//BFSP2//SH2B2//KLHL2//DAAM1//SRA1//LSM11//CPSF6//DOC2A//CBR2//CRY1//ELN//ACSL1//FPGS//GYKL1//GLUL//HK2//HSD3B1//MTHFD2//SGK1//CLN8//CAR5B//PRODH2//RALGAPA1//NDUFAF3//COQ10B//LYRM1//QTRTD1//GTPBP10//ABHD10//CCDC109A//CERK//SLC25A25//ADK//ALDH3A1//GRB7//SIK1//NRP1//RGS2//SDPR//SERPINE2//SU…
			GO:0044464	cell part	Cellular component	250	13142	331	23539	1.35282	5.41567e-14	1.2129e-11	13.2663	AK1//ATP7A//CFH//CHL1//CISH//CXCR4//DRD4//EPHB3//MPZL2//ACSL1//FLT1//FZD4//GEM//GRB7//IL15RA//LPL//LSP1//NRP1//PROM1//PTGER4//RGS2//SDPR//SEMA4F//SGK1//SLC7A5//TIAM1//WNT11//SH2B2//PARK2//PVR//GPR172B//SDCBP//FAM129A//SRP72//SLC38A2//IFITM1//RGS12//GPR160//XPO6//RAB30//NRG4//CD163//CLEC2D//PCDHB12//BFSP2//SGMS1//DAAM1//KCNT1//ZBTB16//PDE4D//HDAC4//1700081L11RIK//H2AFY//SRGAP2//GLUL//PEG3//REN1//S…
			GO:0005623	cell	Cellular component	250	13163	331	23539	1.35066	6.89145e-14	1.2129e-11	13.1617	AK1//ATP7A//CFH//CHL1//CISH//CXCR4//DRD4//EPHB3//MPZL2//ACSL1//FLT1//FZD4//GEM//GRB7//IL15RA//LPL//LSP1//NRP1//PROM1//PTGER4//RGS2//SDPR//SEMA4F//SGK1//SLC7A5//TIAM1//WNT11//SH2B2//PARK2//PVR//GPR172B//SDCBP//FAM129A//SRP72//SLC38A2//IFITM1//RGS12//GPR160//XPO6//RAB30//NRG4//CD163//CLEC2D//PCDHB12//BFSP2//SGMS1//DAAM1//KCNT1//ZBTB16//PDE4D//HDAC4//1700081L11RIK//H2AFY//SRGAP2//GLUL//PEG3//REN1//S…
			GO:0044424	intracellular part	Cellular component	217	10879	331	23539	1.4185	7.65453e-13	1.0104e-10	12.1161	HDAC4//1700081L11RIK//SGMS1//PARK2//H2AFY//CDKN1A//DSN1//PSMD8//ITGB3BP//NBN//MBD1//KRT15//KRT4//KRT6B//SLC1A4//BFSP2//SH2B2//KLHL2//DAAM1//SRA1//LSM11//CPSF6//DOC2A//CBR2//CRY1//ELN//ACSL1//FPGS//GYKL1//GLUL//HK2//HSD3B1//MTHFD2//SGK1//CLN8//CAR5B//PRODH2//RALGAPA1//NDUFAF3//COQ10B//LYRM1//QTRTD1//GTPBP10//ABHD10//CCDC109A//CERK//SLC25A25//ADK//ALDH3A1//GRB7//SIK1//NRP1//RGS2//SDPR//SERPINE2//SU…
			GO:0043226	organelle	Cellular component	190	9472	331	23539	1.4265	1.70693e-10	1.80252e-08	9.76778	HDAC4//1700081L11RIK//SGMS1//PARK2//H2AFY//DSN1//ITGB3BP//NBN//MBD1//KRT15//KRT4//KRT6B//SLC1A4//BFSP2//SH2B2//KLHL2//DAAM1//DOC2A//CBR2//CRY1//ELN//ACSL1//FPGS//GYKL1//GLUL//HK2//HSD3B1//MTHFD2//SGK1//CLN8//CAR5B//PRODH2//RALGAPA1//NDUFAF3//COQ10B//LYRM1//QTRTD1//GTPBP10//ABHD10//CCDC109A//CERK//SLC25A25//ALDH3A1//ATP7A//CMAH//CYP2F2//DGAT1//IL15RA//SEMA4F//SREBF1//DERL3//MFSD2A//FKBP14//SGPP2//…
			GO:0005488	binding	Molecular function	213	10871	329	23059	1.37327	7.41473e-11	6.63618e-08	10.1299	1110034B05RIK//ADK//AK1//ATP7A//CBR2//CKM//CRY1//DYRK1A//EPHB3//ACSL1//FLT1//FPGS//GEM//GLUL//HK2//HSD3B1//KIF21A//KIF21B//SIK1//MTHFD2//NIN//PAPOLA//PYGM//SGK1//SULT1A1//STK30//MAP3K6//RBMS1//SLTM//CPEB4//RABL3//PMVK//SFPQ//RND3//ABCA12//RBM12//RAB30//CSTF2//GTPBP10//DHX37//TRIO//CERK//ZRANB3//KCNT1//MAT2A//SIK2//DNAHC9//KIF20B//ATAD2B//MAST4//CPSF6//MYH13//ARNTL//GDF2//BTG2//CDKN1A//CISH//CXCR4…
			GO:0005515	protein binding	Molecular function	120	5788	329	23059	1.45311	2.67107e-06	0.0011953	5.57332	PENK//WNT11//KISS1//ITGAM//CFH//SDCBP//IGFBP5//CCDC80//CHL1//USP16//PARK2//CXCR4//ENC1//LSP1//ESPN//AFAP1//KLHL2//DAAM1//4831426I19RIK//MYH13//LPL//REN1//SERPINE2//IL20//ANGPTL1//NTF5//ANKRD13C//PVR//FLT1//CYR61//NRP1//SH2B2//GRB7//TIAM1//GDF2//IL15//SOCS2//AGT//KCNH1//TNNT3//NEIL2//SCLT1//CEP120//ZBTB16//NRG4//ARNTL//DDIT3//FOS//TBX5//NBN//GTF2A1//HDAC4//GTF2A2//GLUL//ROBO1//2310057M21RIK//SRA1/…
			GO:0036094	small molecule binding	Molecular function	57	2375	329	23059	1.68212	6.22065e-05	0.0185583	4.20616	ADK//AK1//ATP7A//CBR2//CKM//CRY1//DYRK1A//EPHB3//ACSL1//FLT1//FPGS//GEM//GLUL//HK2//HSD3B1//KIF21A//KIF21B//SIK1//MTHFD2//NIN//PAPOLA//PYGM//SGK1//SULT1A1//STK30//MAP3K6//RBMS1//SLTM//CPEB4//RABL3//PMVK//SFPQ//RND3//ABCA12//RBM12//RAB30//CSTF2//GTPBP10//DHX37//TRIO//CERK//ZRANB3//KCNT1//MAT2A//SIK2//DNAHC9//KIF20B//ATAD2B//MAST4//CPSF6//MYH13//SLC28A3//RBP7//CTH//PDE4D//EGLN3//DRD4
			GO:0000287	magnesium ion binding	Molecular function	10	159	329	23059	4.40806	9.96745e-05	0.0223022	4.00142	GEM//GLUL//SIK1//MTHFD2//MAP3K6//NUDT7//GTPBP10//CERK//SIK2//MAST4
			GO:0003700	sequence-specific DNA binding transcription factor activity	Molecular function	24	743	329	23059	2.26395	0.000185822	0.0255154	3.7309	ARNTL//BTG2//NR4A1//NFIL3//NR1H4//NR4A2//RORC//CREM//DDIT3//DLX5//EHF//FOS//TSC22D3//HSF1//PAX7//POU2F2//SREBF1//TBX5//IKZF1//ETS2//IRX4//ZC3H8//NFX1//ZBTB16
	Ro60_316-335 vs PBS control	Upregulation	GO:0007263	nitric oxide mediated signal transduction	Biological process	3	13	223	23448	24.2649	0.000226226	0.69074	3.64546	THBS1//MT1//RASD1
			GO:0009913	epidermal cell differentiation	Biological process	6	97	223	23448	6.504	0.000332646	0.69074	3.47802	PAX6//SPRR2E//SPRR2F//SFN//FLG//GLI2
			GO:0008544	epidermis development	Biological process	8	214	223	23448	3.93077	0.00105814	1	2.97546	FLG//GLI2//PAX6//SPRR2E//SPRR2F//SFN//COL5A2//ADAMTS2
			GO:0060740	prostate gland epithelium morphogenesis	Biological process	3	32	223	23448	9.85762	0.0034346	1	2.46412	GLI2//SULF1//TNC
			GO:0060512	prostate gland morphogenesis	Biological process	3	33	223	23448	9.55891	0.00375182	1	2.42576	GLI2//SULF1//TNC
			GO:0001533	cornified envelope	Cellular component	3	24	225	23539	13.0772	0.00150376	0.793987	2.82282	FLG//SPRR2E//SPRR2F
			GO:0032421	stereocilium bundle	Cellular component	2	24	225	23539	8.71815	0.0218642	1	1.66027	CDH23//KNCN
			GO:0044421	extracellular region part	Cellular component	17	1039	225	23539	1.71174	0.0222464	1	1.65274	COL5A2//SFTPD//THBS1//LAMA4//SPOCK1//TIMP1//TNC//ADAMTS2//CLU//KLK1B21//MUP2//CXCL2//SEZ6//SERPINA3N//SULF1//IIGP1//CEP55
			GO:0044420	extracellular matrix part	Cellular component	5	178	225	23539	2.9387	0.0284569	1	1.54581	COL5A2//SFTPD//LAMA4//TIMP1//TNC
			GO:0005576	extracellular region	Cellular component	25	1807	225	23539	1.4474	0.0398193	1	1.39991	COL5A2//SFTPD//THBS1//LAMA4//SPOCK1//TIMP1//TNC//ADAMTS2//CLU//KLK1B21//MUP2//CXCL2//SEZ6//SERPINA3N//SULF1//IIGP1//CEP55//CORT//CST9//GUCA2B//MUC13//PTX3//TNFRSF18//SFN//IGSF1
			GO:0010576	metalloenzyme regulator activity	Molecular function	2	11	221	23059	18.9708	0.00475076	1	2.32324	SPOCK1//TIMP1
			GO:0001968	fibronectin binding	Molecular function	2	21	221	23059	9.93708	0.0170341	1	1.76868	THBS1//TNC
		Downregulation	GO:0006139	nucleobase-containing compound metabolic process	Biological process	98	4427	246	23448	2.11002	1.47006e-14	6.10517e-11	13.8327	RAD50//HELB//EZH1//NCOR1//SKIL//SNAI1//IKZF1//ATF7IP//TCERG1//FOXO3//FOXP4//TBL1XR1//FOXP1//LCOR//SMG7//PRPF19//RBM4//MBNL1//TRA2A//MSH3//TOP2A//TOP2B//TERF1//XRN1//XRN2//KLF13//GTF2A2//H2AFY//OAS2//EFTUD2//ABCG1//ATP7A//MYH9//ABCB1A//ATP9B//ATP2A3//DDX17//DDX58//KIF20B//BAZ1A//HERC2//ERCC5//INO80D//NFRKB//PRDM9//ARNTL//CHD1//IL16//POU2F2//POU6F1//TRIM24//DIDO1//ZEB2//FUBP1//SLTM//YAF2//CIC//USP1…
			GO:0090304	nucleic acid metabolic process	Biological process	84	3540	246	23448	2.26176	7.06248e-14	1.23318e-10	13.151	RAD50//HELB//EZH1//NCOR1//SKIL//SNAI1//IKZF1//ATF7IP//TCERG1//FOXO3//FOXP4//TBL1XR1//FOXP1//LCOR//SMG7//PRPF19//RBM4//MBNL1//TRA2A//MSH3//TOP2A//TOP2B//TERF1//XRN1//XRN2//KLF13//GTF2A2//H2AFY//BAZ1A//HERC2//ERCC5//INO80D//NFRKB//PRDM9//ARNTL//CHD1//IL16//POU2F2//POU6F1//TRIM24//DIDO1//ZEB2//FUBP1//SLTM//YAF2//CIC//USP16//ERN1//KLF7//JMJD1C//ZFP287//RBM39//2700050L05RIK//SAFB2//CNOT1//ABCG1//NSD1/…
			GO:0006807	nitrogen compound metabolic process	Biological process	102	4850	246	23448	2.00461	8.90809e-14	1.23318e-10	13.0502	RAD50//HELB//EZH1//NCOR1//SKIL//SNAI1//IKZF1//ATF7IP//TCERG1//FOXO3//FOXP4//TBL1XR1//FOXP1//LCOR//SMG7//PRPF19//RBM4//MBNL1//TRA2A//MSH3//TOP2A//TOP2B//TERF1//XRN1//XRN2//KLF13//GTF2A2//H2AFY//OAS2//EFTUD2//ABCG1//ATP7A//MYH9//ABCB1A//ATP9B//ATP2A3//DDX17//DDX58//KIF20B//BAZ1A//HERC2//ERCC5//INO80D//NFRKB//PRDM9//ARNTL//CHD1//IL16//POU2F2//POU6F1//TRIM24//DIDO1//ZEB2//FUBP1//SLTM//YAF2//CIC//USP1…
			GO:0034641	cellular nitrogen compound metabolic process	Biological process	100	4760	246	23448	2.00246	2.01155e-13	2.08849e-10	12.6965	RAD50//HELB//EZH1//NCOR1//SKIL//SNAI1//IKZF1//ATF7IP//TCERG1//FOXO3//FOXP4//TBL1XR1//FOXP1//LCOR//SMG7//PRPF19//RBM4//MBNL1//TRA2A//MSH3//TOP2A//TOP2B//TERF1//XRN1//XRN2//KLF13//GTF2A2//H2AFY//OAS2//EFTUD2//ABCG1//ATP7A//MYH9//ABCB1A//ATP9B//ATP2A3//DDX17//DDX58//KIF20B//BAZ1A//HERC2//ERCC5//INO80D//NFRKB//PRDM9//ARNTL//CHD1//IL16//POU2F2//POU6F1//TRIM24//DIDO1//ZEB2//FUBP1//SLTM//YAF2//CIC//USP1…
			GO:0016070	RNA metabolic process	Biological process	75	3049	246	23448	2.34463	4.70497e-13	3.90795e-10	12.3274	EZH1//NCOR1//SKIL//SNAI1//IKZF1//ATF7IP//TCERG1//FOXO3//FOXP4//TBL1XR1//FOXP1//LCOR//SMG7//PRPF19//RBM4//MBNL1//TRA2A//XRN1//KLF13//GTF2A2//XRN2//HELB//ARNTL//CHD1//IL16//POU2F2//POU6F1//TRIM24//DIDO1//ZEB2//FUBP1//SLTM//YAF2//CIC//USP16//ERN1//KLF7//JMJD1C//ZFP287//RBM39//PRDM9//2700050L05RIK//BAZ1A//SAFB2//INO80D//CNOT1//NFRKB//ABCG1//NSD1//POU4F3//TMPO//TRRAP//PRPF39//PRPF4B//EFTUD2//SSU72//SR…
			GO:0005634	nucleus	Cellular component	106	5128	244	23539	1.99414	2.55002e-14	1.34641e-11	13.5935	TRRAP//MSH3//BAZ1A//RAD50//THOC2//TERF1//NCOR1//TOP2A//TOP2B//H2AFY//MNS1//TMPO//TPR//ERN1//4831426I19RIK//DUSP1//RBM4//PRDM9//KIF20B//ARNTL//POU4F3//IKZF1//ATF7IP//FOXO3//FOXP4//FOXP1//GTF2A2//PRPF4B//EFTUD2//PRPF19//SRRM2//TRIM24//COMMD1//NF2//XRN2//ZEB2//SRP72//TCERG1//PPIG//SKIL//KLHL20//TBL1XR1//NFRKB//PHC3//EZH1//BRPF1//MSL2//CD44//CHD1//HERC2//IFI203//IKBKB//IL16//MYH9//NSD1//POU2F2//POU6F…
			GO:0043229	intracellular organelle	Cellular component	155	9449	244	23539	1.5825	1.12758e-13	2.51406e-11	12.9479	TRRAP//ABCB1A//MSH3//BAZ1A//RAD50//TOP2A//H2AFY//THOC2//STAG2//FAM33A//CLASP2//TERF1//TMPO//NCOR1//TOP2B//CNOT1//SKIL//MNS1//MYH9//TPM3//PDLIM2//FNBP1//CD74//GYKL1//OGDH//PLN//RG9MTD1//AGTPBP1//TMEM173//SIRT4//TRIM39//ACOX3//GIMAP5//ATP7A//CMAH//H13//ATP2A3//PDIA6//ERN1//MOGAT2//CYLD//ARNTL//CD44//CHD1//EZH1//HERC2//IFI203//IKBKB//IL16//COMMD1//NF2//NSD1//POU2F2//POU4F3//POU6F1//PRPF4B//DUSP1//RB…
			GO:0043226	organelle	Cellular component	155	9472	244	23539	1.57866	1.42844e-13	2.51406e-11	12.8451	TRRAP//ABCB1A//MSH3//BAZ1A//RAD50//TOP2A//H2AFY//THOC2//STAG2//FAM33A//CLASP2//TERF1//TMPO//NCOR1//TOP2B//CNOT1//SKIL//MNS1//MYH9//TPM3//PDLIM2//FNBP1//CD74//GYKL1//OGDH//PLN//RG9MTD1//AGTPBP1//TMEM173//SIRT4//TRIM39//ACOX3//GIMAP5//ATP7A//CMAH//H13//ATP2A3//PDIA6//ERN1//MOGAT2//CYLD//ARNTL//CD44//CHD1//EZH1//HERC2//IFI203//IKBKB//IL16//COMMD1//NF2//NSD1//POU2F2//POU4F3//POU6F1//PRPF4B//DUSP1//RB…
			GO:0044424	intracellular part	Cellular component	167	10879	244	23539	1.4809	1.56419e-12	2.06473e-10	11.8057	TRRAP//ABCB1A//PRPF19//MSH3//BAZ1A//RAD50//TOP2A//H2AFY//THOC2//STAG2//FAM33A//CLASP2//TERF1//TMPO//NCOR1//TOP2B//CNOT1//SKIL//MNS1//MYH9//TPM3//PDLIM2//FNBP1//CD74//GYKL1//OGDH//PLN//RG9MTD1//AGTPBP1//TMEM173//SIRT4//TRIM39//ACOX3//GIMAP5//GRB7//PIKFYVE//SDPR//FOXO3//CYLD//FPGT//CAMK2D//MALT1//PTPN7//ATP7A//CMAH//H13//ATP2A3//PDIA6//ERN1//MOGAT2//ARNTL//CD44//CHD1//EZH1//HERC2//IFI203//IKBKB//IL…
			GO:0005622	intracellular	Cellular component	171	11332	244	23539	1.45575	2.53294e-12	2.67478e-10	11.5964	TRRAP//ABCB1A//PRPF19//MSH3//BAZ1A//RAD50//TOP2A//H2AFY//THOC2//STAG2//FAM33A//CLASP2//TERF1//TMPO//NCOR1//TOP2B//CNOT1//SKIL//MNS1//MYH9//TPM3//PDLIM2//FNBP1//CD74//GYKL1//OGDH//PLN//RG9MTD1//AGTPBP1//TMEM173//SIRT4//TRIM39//ACOX3//GIMAP5//GRB7//PIKFYVE//SDPR//FOXO3//CYLD//FPGT//CAMK2D//MALT1//PTPN7//ATP7A//CMAH//H13//ATP2A3//PDIA6//ERN1//MOGAT2//ARNTL//CD44//CHD1//EZH1//HERC2//IFI203//IKBKB//IL…
			GO:0005488	binding	Molecular function	168	10871	240	23059	1.4848	5.1066e-13	4.57041e-10	12.2919	ABCG1//ATP7A//CHD1//EPHB3//IKBKB//KIF21B//MSH3//MYH9//NIN//ABCB1A//PIKFYVE//PRPF4B//RAD50//ROCK2//SKIL//EFTUD2//TOP2A//TOP2B//ATP9B//D19ERTD386E//ATP2A3//SLTM//DDX17//ERN1//PRKD2//CAMK2D//HELB//RBM39//RBMX2//ARL5C//SAFB2//RBM27//KCNT1//DDX58//KIF20B//GIMAP5//SLFN5//GPD1L//MACF1//ARNTL//CD44//CORO1A//CCR9//EZH1//FNBP1//SRGAP2//CD74//IL16//LRP8//NF2//NSD1//PLN//RPGR//NCOR1//SERPINB6A//TERF1//TRIM24…
			GO:0005515	protein binding	Molecular function	104	5788	240	23059	1.72637	4.74068e-10	2.12146e-07	9.32416	TCERG1//CD74//ITGAV//LRP8//SERPINB6A//NFRKB//MALT1//TRIM24//USP16//TBL1XR1//OGDH//MACF1//CORO1A//LSP1//MYH9//TPM3//ANLN//4831426I19RIK//ABLIM1//KLHL20//SSH2//RAD50//TULP1//GRB7//TOP2A//TOP2B//IL16//CD44//NF2//GNRH1//PRL2B1//PPP3CC//CAMK2D//TERF1//FAM33A//CLASP2//MAPRE2//SCLT1//FGF6//ARNTL//FOXO3//TMEM173//FOXP4//FOXP1//LCOR//GTF2A2//FNBP1//COMMD1//PRPF19//TRIM39//DDX58//AGTPBP1//NCOR1//RAPGEF6//D…
			GO:0016887	ATPase activity	Molecular function	15	270	240	23059	5.33773	1.70623e-07	5.09025e-05	6.76796	ABCB1A//TOP2A//TOP2B//HELB//ATP7A//ATP9B//ATP2A3//DDX17//DDX58//MSH3//MYH9//ABCG1//MACF1//ATF7IP//KIF20B
			GO:0008270	zinc ion binding	Molecular function	35	1322	240	23059	2.5437	3.55698e-07	7.95875e-05	6.44892	HERC2//NSD1//PIKFYVE//RAD50//SNAI1//TRIM24//DIDO1//XRN2//ZEB2//KLF13//MBNL1//TRIM35//YAF2//AGTPBP1//MAN2C1//USP16//FOXP4//CYLD//SIRT4//MSL2//TRIM39//APOBEC3//KLF7//FOXP1//ZFP287//MICAL1//PDLIM2//PRDM9//NEURL3//BAZ1A//RBM27//ABLIM1//DDX58//PHC3//OAS2
			GO:0042623	ATPase activity, coupled	Molecular function	12	216	240	23059	5.33773	2.98657e-06	0.000522132	5.52483	TOP2A//TOP2B//HELB//ATP7A//ABCB1A//ATP9B//ATP2A3//DDX17//DDX58//MSH3//MYH9//ABCG1
	PBS control vs untreated	Upregulation	GO:0002376	immune system process	Biological process	59	1238	363	23448	3.07844	1.10713e-14	4.59789e-11	13.9558	FCGR3//B2M//H2-K1//MALT1//TMEM173//PML//DDX58//SKIL//LCP1//ICAM1//KIT//H2-AB1//NCOR1//H2-Q10//H2-Q7//H2-Q6//H2-AA//CD74//CD37//SELP//TLR1//CCL24//CXCR5//TGFB3//IRF7//PSMB8//RELB//PTPN22//PRKD2//CNN2//DCLRE1C//CORO1A//S100A9//CARD11//IL2RG//ZEB1//NFKBID//ARRB2//NR1D1//IRGM2//RABGAP1L//CD48//ITGAV//IRF1//LY86//SPON2//SP110//LDB1//TGFBR1//HBA-A1//HBB-B2//HBA-A2//RNF216//RSAD2//PARP9//STAT1//GBP4//GB…
			GO:0008152	metabolic process	Biological process	205	9272	363	23448	1.42817	3.8905e-11	8.07862e-08	10.41	ERO1LB//ATG9A//POLA2//POLE2//POLI//CINP//CCNH//FOXN2//GATA6//MDM4//RBL1//NCOR1//SKIL//ZEB1//SALL2//EHMT1//RIPPLY3//PHF21A//NR1D1//MYPOP//MAP4K1//TGFBR1//BRAF//CD74//KIT//TGFB3//ARRB1//PRPF19//UBOX5//RBBP6//HACE1//MYLIP//MBNL1//NKTR//TOP2A//TERF1//DCLRE1C//PML//CCDC88C//ARRB2//HTR2B//LDB1//CENPA//B2M//VCPIP1//KLHL20//MALT1//GGTA1//HK1//PDK4//NPL//GK5//EXTL2//MOGAT2//FAR1//KDM3A//PECR//CYP26B1//RSA…
			GO:0019882	antigen processing and presentation	Biological process	12	62	363	23448	12.5023	1.70434e-10	2.35937e-07	9.76844	ICAM1//B2M//H2-K1//H2-Q10//H2-Q7//H2-Q6//H2-AA//H2-AB1//CD74//FCGR3//PSMB8//RELB
			GO:0006955	immune response	Biological process	32	615	363	23448	3.36104	2.61435e-09	2.71435e-06	8.58264	FCGR3//B2M//H2-K1//TMEM173//LCP1//ICAM1//H2-AB1//MALT1//CD74//CD37//TGFB3//IRF7//PTPN22//PRKD2//H2-AA//IRGM2//RELB//LY86//TLR1//SPON2//SP110//DDX58//ARRB2//CARD11//PARP9//STAT1//GBP4//GBP3//H2-Q10//H2-Q7//CCL24
			GO:0048002	antigen processing and presentation of peptide antigen	Biological process	9	38	363	23448	15.2988	5.07651e-09	3.84176e-06	8.29444	B2M//H2-K1//H2-Q10//H2-Q7//H2-Q6//H2-AA//H2-AB1//CD74//FCGR3
			GO:0005623	cell	Cellular component	262	13163	369	23539	1.26972	1.38248e-09	5.44959e-07	8.85934	MACF1//CHRNB1//CXCR5//CAV2//CD48//CORO1A//CRHR2//EPB4.1L2//LILRB4//GPR19//H2-AA//H2-AB1//HTR2B//ICAM1//ICAM2//CD74//ITGAV//KIT//LSP1//LY6D//MBP//MTM1//PIK3C2G//LCP1//ROCK2//S100A9//SLC20A1//STK10//TGFBR1//TIAM1//TLR1//CDH23//RGS11//RASA4//ASAH2//CALCRL//GRASP//TRPM7//MEGF10//TMEM173//MDGA1//HEG1//BRPF1//PIK3AP1//PRKD2//ARHGEF18//CARD11//ARRB1//BRAF//VMN2R15//ARRB2//PRC1//NTM//GRIP2//EHD2//PHF21A/…
			GO:0044464	cell part	Cellular component	261	13142	369	23539	1.2669	2.20369e-09	5.44959e-07	8.65685	MACF1//CHRNB1//CXCR5//CAV2//CD48//CORO1A//CRHR2//EPB4.1L2//LILRB4//GPR19//H2-AA//H2-AB1//HTR2B//ICAM1//ICAM2//CD74//ITGAV//KIT//LSP1//LY6D//MBP//MTM1//PIK3C2G//LCP1//ROCK2//S100A9//SLC20A1//STK10//TGFBR1//TIAM1//TLR1//CDH23//RGS11//RASA4//ASAH2//CALCRL//GRASP//TRPM7//MEGF10//TMEM173//MDGA1//HEG1//BRPF1//PIK3AP1//PRKD2//ARHGEF18//CARD11//ARRB1//BRAF//VMN2R15//ARRB2//PRC1//NTM//GRIP2//EHD2//PHF21A/…
			GO:0005622	intracellular	Cellular component	233	11332	369	23539	1.31163	3.69625e-09	5.44959e-07	8.43224	PHF21A//1700081L11RIK//SRGN//HACE1//RBBP6//PRPF19//UBOX5//HBA-A2//TOP2A//PSMB8//AI314180//CENPA//STAG2//NDC80//TERF1//PIF1//ARRB1//HNRNPK//LDB1//NCOR1//NR1D1//CDC25B//KIT//SKIL//AYM1//MNS1//CNN2//TPM3//SMARCC1//CAV2//DHX9//SLBP//GM4925//H2-AA//CD74//SGSH//CALCRL//TPCN1//1700021K19RIK//ELK3//HK1//TTC3//PDK4//ASAH2//CYB5B//COL4A3BP//TMEM173//PECR//SLC25A36//RSAD1//XIAP//FABP3//ALAD//PDE9A//LCP1//PM…
			GO:0042611	MHC protein complex	Cellular component	8	26	369	23539	19.6281	4.12847e-09	5.44959e-07	8.38421	B2M//H2-K1//H2-Q10//H2-Q7//H2-Q6//H2-AA//H2-AB1//CD74
			GO:0044424	intracellular part	Cellular component	222	10879	369	23539	1.30174	4.15768e-08	4.39051e-06	7.38115	PHF21A//1700081L11RIK//SRGN//HACE1//RBBP6//PRPF19//UBOX5//HBA-A2//TOP2A//PSMB8//AI314180//CENPA//STAG2//NDC80//TERF1//PIF1//ARRB1//HNRNPK//LDB1//NCOR1//NR1D1//CDC25B//KIT//SKIL//AYM1//MNS1//CNN2//TPM3//SMARCC1//CAV2//DHX9//SLBP//GM4925//H2-AA//CD74//SGSH//CALCRL//TPCN1//1700021K19RIK//ELK3//HK1//TTC3//PDK4//ASAH2//CYB5B//COL4A3BP//TMEM173//PECR//SLC25A36//RSAD1//XIAP//FABP3//ALAD//PDE9A//LCP1//PM…
			GO:0005488	binding	Molecular function	237	10871	361	23059	1.39255	7.36586e-13	6.59244e-10	12.1328	CAV2//CHD1//DHX9//DYRK1A//HK1//KIF21B//KIT//MAPKAPK5//PIK3C2G//PIM1//PRPF4B//ROCK2//SKIL//STK10//TGFBR1//TOP2A//MAP4K1//EIF2S3X//DDX24//PDK4//D19ERTD386E//GBP3//TRPM7//FAR1//DCLK2//MSI2//ERN1//PRKD2//DHX57//GIMAP4//BRAF//PECR//PIF1//ARL5C//DDX58//GAK//GK5//EHD2//SLFN5//GM2058//MACF1//CHRNB1//XIAP//B2M//BACH2//CD48//CORO1A//CRHR2//GADD45A//ECT2//FMR1//GATA6//H2-AA//H2-AB1//HNRNPK//CD74//IRF1//LDB1…
			GO:0005515	protein binding	Molecular function	148	5788	361	23059	1.6333	1.88351e-11	8.42873e-09	10.725	CAV2//DHX9//LDB1//GATA6//CD74//HBA-A2//ARRB2//ITGAV//SELP//HTR2B//XIAP//CAST//KIT//MBP//MALT1//MAPKAPK5//EHMT1//IPO7//MACF1//CORO1A//CNN2//EPB4.1L2//LSP1//LCP1//VILL//TRPM7//TPM3//WIPF1//ABLIM1//KLHL20//RCSD1//H2-Q10//SPON2//LTBP2//TOP2A//TIAM1//TGFB3//TGFBR1//CCL24//CMTM8//ARRB1//STAT1//ICAM1//ICAM2//CRHR2//GNRH1//PRL2B1//IQGAP2//SRGN//DOCK4//TERF1//CCDC88C//CEP250//GRIP2//FABP3//MYLIP//FOXN2//H…
			GO:0030695	GTPase regulator activity	Molecular function	21	349	361	23059	3.8435	1.71952e-07	5.1299e-05	6.76459	MAP4K1//SGSM3//ECT2//TIAM1//ARHGEF6//ARHGEF18//DOCK4//RASGRP3//MON2//DOCK10//GPSM3//RABGAP1L//RGS11//RASA4//HMHA1//TBC1D9B//TBC1D14//ARRB1//FAM13B//IQGAP2//HTR2B
			GO:0019899	enzyme binding	Molecular function	40	1053	361	23059	2.42641	2.29806e-07	5.1419e-05	6.63864	XIAP//CAST//KIT//MBP//MALT1//MAPKAPK5//ARRB2//ITGAV//TOP2A//MAD2L2//RASGRP3//ECT2//DOCK10//RABGAP1L//WDR44//SGSM3//ERC1//HACE1//PTPN22//PRPSAP1//CDC25B//GATA6//CEP250//RNF138//CCNH//TMEM173//PRC1//GRASP//ARRB1//BRAF//H2-AB1//PML//TGFBR1//NCOR1//CORO1A//DOCK4//CD74//LDB1//MDM4//STAT1
			GO:0060589	nucleoside-triphosphatase regulator activity	Molecular function	21	361	361	23059	3.71574	3.01104e-07	5.29354e-05	6.52128	MAP4K1//SGSM3//ECT2//TIAM1//ARHGEF6//ARHGEF18//DOCK4//RASGRP3//MON2//DOCK10//GPSM3//RABGAP1L//RGS11//RASA4//HMHA1//TBC1D9B//TBC1D14//ARRB1//FAM13B//IQGAP2//HTR2B
		Downregulation	GO:0080090	regulation of primary metabolic process	Biological process	74	3785	246	23448	1.86353	3.05485e-08	0.000126868	7.51501	CDKN1A//BMP4//CRY1//TSC22D3//ID4//NFIL3//PER1//TRP63//WNT11//USP2//FOXO3//IRF2BP2//GADD45B//GADD45G//MAP3K6//THBS1//DUSP1//DUSP16//PAXIP1//HUS1//LRP4//CTGF//CYR61//REN1//ARNTL//BTG2//CREM//DLX5//EHF//NR4A1//HOXB6//HSF1//IRX2//KCNH1//SMAD6//MBD1//NR1I2//RORC//THRSP//TLE3//ETS2//E2F7//PDLIM1//CITED4//LPIN2//GTF2H5//ITGB3BP//KCNH7//VGLL4//ZBTB16//FZD4//FRZB//TRIB1//NPR3//CISH//PNPLA2//MEG3//PTPRK//R…
			GO:0044238	primary metabolic process	Biological process	120	7712	246	23448	1.48315	1.54267e-07	0.000282833	6.81173	ACOT5//RRM2//CDKN1A//BMP4//CRY1//TSC22D3//ID4//NFIL3//PER1//TRP63//WNT11//USP2//FOXO3//IRF2BP2//GADD45B//GADD45G//MAP3K6//THBS1//DUSP1//DUSP16//FKBP5//PAXIP1//HUS1//ISG20//LRP4//CTGF//CYR61//REN1//HK2//PGAM2//CBR2//RASD1//RAP2B//DNM3//RERG//PDE4D//CTPS//GTF2H5//MBD1//DNASE1//ARNTL//BTG2//CREM//DLX5//EHF//NR4A1//HOXB6//HSF1//SMAD6//NR1I2//RORC//THRSP//TLE3//E2F7//CITED4//LPIN2//ITGB3BP//VGLL4//IRX…
			GO:0031323	regulation of cellular metabolic process	Biological process	72	3822	246	23448	1.79561	2.2929e-07	0.000282833	6.63962	CDKN1A//BMP4//CRY1//TSC22D3//ID4//NFIL3//PER1//TRP63//WNT11//USP2//FOXO3//IRF2BP2//GADD45B//GADD45G//MAP3K6//THBS1//DUSP1//DUSP16//PAXIP1//ACHE//HUS1//LRP4//CTGF//CYR61//ARNTL//BTG2//CREM//DLX5//EHF//NR4A1//HOXB6//HSF1//IRX2//KCNH1//SMAD6//MBD1//NR1I2//RORC//THRSP//TLE3//ETS2//E2F7//PDLIM1//CITED4//LPIN2//GTF2H5//ITGB3BP//KCNH7//VGLL4//ZBTB16//FZD4//FRZB//TRIB1//NPR3//CISH//PNPLA2//MEG3//PTPRK//R…
			GO:0030154	cell differentiation	Biological process	51	2336	246	23448	2.08098	3.22525e-07	0.000282833	6.49144	FOXO3//FZD4//PAXIP1//BMP4//DLX5//CYR61//SPP1//WNT11//CXCR4//GJA1//TRP63//KCNE1//SEPT4//ID4//ALCAM//EPHA5//EPHB3//CHN1//FRZB//LPL//PLK5//FGF4//CLN8//BTG2//CEP120//TFRC//KRT4//KRT6B//ZBTB16//IL15RA//MPZL2//RORC//MB//GADD45G//CTGF//REN1//BFSP2//NCAM1//SGK1//ACHE//SH2B2//LRP4//SMAD6//SHANK1//PDE4D//GADD45B//SLC7A5//TLE3//CHRDL2//PAQR5//SHB
			GO:0009725	response to hormone stimulus	Biological process	18	409	246	23448	4.19488	3.6706e-07	0.000282833	6.43526	SH2B2//FOXO3//SIK2//AGRP//REN1//SGK1//CAPN10//BMP4//NR4A1//NR1I2//RORC//CITED4//SPP1//ALDH3A1//SULT1A1//MB//MAT2A//RERG
			GO:0044464	cell part	Cellular component	179	13142	246	23539	1.3033	2.72605e-08	8.40235e-06	7.56447	ACHE//CISH//CXCR4//EPHA5//EPHB3//MPZL2//FZD4//GJA1//IL15RA//IL1R1//KCNE1//LPL//NCAM1//RASD1//S100A8//SGK1//SLC7A5//TFRC//WNT11//CAPN10//SH2B2//LY6H//PVR//GABRQ//PNPLA2//SLC38A2//IFITM1//RGS12//GPR160//XPO6//NRG4//BFSP2//CAMK2D//ART3//GPR37L1//SGMS1//LRP4//SHB//OSCP1//ZBTB16//PDE4D//SHANK1//JPH4//VMN2R38//ICA1//SMAD6//NPR3//REN1//SMPD2//TRP63//TBC1D8//PAXIP1//ISG20//TBC1D30//ANKRD32//CHN1//FAM126B…
			GO:0005623	cell	Cellular component	179	13163	246	23539	1.30122	3.18271e-08	8.40235e-06	7.4972	ACHE//CISH//CXCR4//EPHA5//EPHB3//MPZL2//FZD4//GJA1//IL15RA//IL1R1//KCNE1//LPL//NCAM1//RASD1//S100A8//SGK1//SLC7A5//TFRC//WNT11//CAPN10//SH2B2//LY6H//PVR//GABRQ//PNPLA2//SLC38A2//IFITM1//RGS12//GPR160//XPO6//NRG4//BFSP2//CAMK2D//ART3//GPR37L1//SGMS1//LRP4//SHB//OSCP1//ZBTB16//PDE4D//SHANK1//JPH4//VMN2R38//ICA1//SMAD6//NPR3//REN1//SMPD2//TRP63//TBC1D8//PAXIP1//ISG20//TBC1D30//ANKRD32//CHN1//FAM126B…
			GO:0005622	intracellular	Cellular component	156	11332	246	23539	1.31726	9.06484e-07	0.000159541	6.04264	SGMS1//ICA1//CDKN1A//ITGB3BP//MBD1//TRP63//TIPIN//KRT15//KRT4//KRT6B//BFSP2//SH2B2//LSM11//DOC2A//GJA1//KCNE1//CBR2//CRY1//ELN//HK2//HSD3B1//MTHFD2//SEPT4//SGK1//SHMT1//TFRC//CLN8//REEP1//PRODH2//COQ10B//CHRDL2//CKMT2//DNM3//SLC25A25//ALDH3A1//CTGF//SULT1A1//THRSP//CAPN10//PGAM2//FOXO3//LPIN2//PNPLA2//RAP2B//CAMK2D//HMGCS1//ACOT5//RERG//ZBTB16//HYOU1//CYP2F2//DGAT1//IL15RA//FMO2//FAM57B//MFSD2A//…
			GO:0044424	intracellular part	Cellular component	149	10879	246	23539	1.31054	3.86215e-06	0.000509804	5.41317	SGMS1//ICA1//CDKN1A//ITGB3BP//MBD1//TRP63//TIPIN//KRT15//KRT4//KRT6B//BFSP2//SH2B2//LSM11//DOC2A//GJA1//KCNE1//CBR2//CRY1//ELN//HK2//HSD3B1//MTHFD2//SEPT4//SGK1//SHMT1//TFRC//CLN8//REEP1//PRODH2//COQ10B//CHRDL2//CKMT2//DNM3//SLC25A25//ALDH3A1//CTGF//SULT1A1//THRSP//CAPN10//PGAM2//FOXO3//LPIN2//PNPLA2//RAP2B//CAMK2D//HMGCS1//ACOT5//RERG//ZBTB16//HYOU1//CYP2F2//DGAT1//IL15RA//FMO2//FAM57B//MFSD2A//…
			GO:0005737	cytoplasm	Cellular component	118	8219	246	23539	1.37378	1.55787e-05	0.00164511	4.80747	SGMS1//ICA1//DOC2A//GJA1//KCNE1//CBR2//CRY1//ELN//HK2//HSD3B1//MTHFD2//SEPT4//SGK1//SHMT1//TFRC//CLN8//REEP1//PRODH2//COQ10B//CHRDL2//CKMT2//DNM3//SLC25A25//ALDH3A1//CDKN1A//CTGF//SULT1A1//THRSP//TRP63//CAPN10//PGAM2//FOXO3//LPIN2//PNPLA2//RAP2B//CAMK2D//HMGCS1//ACOT5//RERG//ZBTB16//HYOU1//CYP2F2//DGAT1//IL15RA//FMO2//FAM57B//MFSD2A//JPH4//PMVK//CXCR4//REP15//ACHE//EPHA5//HGFAC//AGRP//HUS1//TIPIN…
			GO:0005515	protein binding	Molecular function	92	5788	241	23059	1.52084	4.55719e-06	0.00407869	5.3413	CAPN10//ID4//WNT11//SHB//CTGF//THBS1//IL1R1//TRP63//TFRC//CXCR4//DNASE1//ENC1//MYH13//GJA1//LPL//REN1//PVR//CYR61//SH2B2//FGF4//CHN1//BMP4//SPP1//GPNMB//AGRP//KCNH1//CAMK2D//ACHE//TNNT3//LRP4//PTPRK//NEIL2//CEP120//ZBTB16//SHANK1//MIA1//NRG4//ARNTL//FOXO3//TRIB1//SHMT1//E2F7//USP2//FKBP5//SYNJ2//PDE4D//FZD4//FRZB//CRY1//NCAM1//ICA1//RAP2B//CDKN1A//SMAD6//REEP1//ETS2//NR4A1//NPR3//PON1//SULT1A1//T…
			GO:0008201	heparin binding	Molecular function	8	114	241	23059	6.71442	2.6907e-05	0.0120409	4.57013	BMP4//CTGF//CYR61//LPL//LTF//NCAM1//THBS1//GPNMB
			GO:0050840	extracellular matrix binding	Molecular function	5	38	241	23059	12.5895	4.53136e-05	0.0135186	4.34377	ACHE//THBS1//ELN//CYR61//SPP1
			GO:0005488	binding	Molecular function	142	10871	241	23059	1.24981	0.000148926	0.027703	3.82703	CAPN10//HYOU1//CBR2//CKM//CRY1//EPHA5//EPHB3//HK2//HSD3B1//MTHFD2//SEPT4//RASD1//SGK1//SULT1A1//SYNJ2//CTPS//MAP3K6//CPEB4//PMVK//RAP2B//CKMT2//DNM3//CAMK2D//DHX37//PLK5//MAT2A//RERG//SIK2//DNAHC9//MYH13//ALCAM//ARNTL//BMP4//BTG2//BTG3//CDKN1A//CISH//CXCR4//DLX5//ELN//FKBP5//FZD4//GJA1//NR4A1//ID4//IER3//IL1R1//LPL//SMAD6//GADD45B//NFIL3//NR1I2//PER1//RORC//RRM2//FRZB//THRSP//TLE3//TRP63//WNT11//…
			GO:0005539	glycosaminoglycan binding	Molecular function	8	146	241	23059	5.24277	0.000154766	0.027703	3.81033	BMP4//CTGF//CYR61//LPL//LTF//NCAM1//THBS1//GPNMB
6 week after immunization	Ro60_316-335 vs untreated	Upregulation	GO:0002376	immune system process	Biological process	44	1238	230	23448	3.62335	8.30419e-14	3.44873e-10	13.0807	PIK3CD//TXK//TAP1//DDX58//ITGAL//SOX4//CD37//SASH3//SELP//CD28//VAV1//ZAP70//IRAK3//IRF7//PSMB8//RELB//FYN//PTPN22//SKAP1//THEMIS//MEIS1//SOX6//GIMAP1//PATZ1//LEF1//CORO1A//CARD11//IL2RG//GFI1//NR1D1//SP100//CYP27B1//GCH1//CD2//CD48//PRKCB//IRF1//CYBA//IL1RL2//MYB//ETS1//TESC//TGFBR1//SELPLG
			GO:0042110	T cell activation	Biological process	21	285	230	23448	7.51195	8.93605e-13	1.85557e-09	12.0489	TXK//ITGAL//GIMAP1//PTPN22//SOX4//VAV1//PATZ1//CD28//CARD11//IL2RG//LEF1//CORO1A//SASH3//ZAP70//THEMIS//IRF1//RELB//MYB//FYN//CD2//CD48
			GO:0030217	T cell differentiation	Biological process	16	162	230	23448	10.0689	6.1339e-12	8.49136e-09	11.2123	TXK//IL2RG//LEF1//ZAP70//THEMIS//SASH3//IRF1//CD28//CARD11//RELB//MYB//GIMAP1//PTPN22//SOX4//VAV1//PATZ1
			GO:0006955	immune response	Biological process	28	615	230	23448	4.64153	1.62521e-11	1.68737e-08	10.7891	TAP1//TXK//ITGAL//SASH3//CD28//CD37//IRAK3//IRF7//FYN//PTPN22//ZAP70//SKAP1//THEMIS//SP100//CYP27B1//GCH1//RELB//LEF1//CYBA//PIK3CD//IL1RL2//DDX58//MYB//CARD11//PRKCB//VAV1
			GO:0046649	lymphocyte activation	Biological process	23	417	230	23448	5.62302	2.74048e-11	2.27624e-08	10.5622	TXK//ITGAL//GIMAP1//PTPN22//SOX4//VAV1//PATZ1//SASH3//CARD11//CD28//IL2RG//LEF1//CORO1A//CD2//CD48//PIK3CD//PRKCB//ZAP70//THEMIS//IRF1//RELB//MYB//FYN
			GO:0044464	cell part	Cellular component	179	13142	239	23539	1.34147	6.49815e-10	2.03055e-07	9.18721	CHRNB1//CD22//CD28//CD48//CORO1A//CRHR2//FYN//ITGA3//LSP1//PRKCB//PTPRCAP//SELPLG//TAP1//TGFBR1//TXK//ZAP70//CD52//DEF6//CD97//SH2D2A//RGS11//APBB1IP//CALCRL//RAPGEF4//KCND3//FZD2//SLC16A8//TESC//PARVG//GNG11//RGS10//SPACA4//DDX23//MDGA1//HEG1//SKAP1//BRPF1//SLC38A1//BAI1//CCDC88A//CARD11//ART3//ERI3//SLC43A2//PRC1//MRAP2//PPP2R5A//NEK2//MKI67//TOP2A//SCARB2//CDC25B//GFI1//MBD4//RAC2//VAV1//MAP4K…
			GO:0005623	cell	Cellular component	179	13163	239	23539	1.33933	7.69148e-10	2.03055e-07	9.11399	CHRNB1//CD22//CD28//CD48//CORO1A//CRHR2//FYN//ITGA3//LSP1//PRKCB//PTPRCAP//SELPLG//TAP1//TGFBR1//TXK//ZAP70//CD52//DEF6//CD97//SH2D2A//RGS11//APBB1IP//CALCRL//RAPGEF4//KCND3//FZD2//SLC16A8//TESC//PARVG//GNG11//RGS10//SPACA4//DDX23//MDGA1//HEG1//SKAP1//BRPF1//SLC38A1//BAI1//CCDC88A//CARD11//ART3//ERI3//SLC43A2//PRC1//MRAP2//PPP2R5A//NEK2//MKI67//TOP2A//SCARB2//CDC25B//GFI1//MBD4//RAC2//VAV1//MAP4K…
			GO:0005622	intracellular	Cellular component	151	11332	239	23539	1.31238	1.84496e-06	0.000324714	5.73401	PPP2R5A//NEK2//MKI67//TOP2A//GNG11//PSMB8//AURKB//SEPT6//NDC80//MBD4//RAD18//TIMELESS//H1FNT//NR1D1//CDC25B//NUMA1//MNS1//FERMT3//ASS1//SCARB2//CALCRL//NEU4//CYBA//CYP27B1//FYN//HK1//SOX4//TAP1//2010107H07RIK//TRAK1//ISOC2B//AKR1B10//PRR5L//DDX23//FABP3//GCH1//PRKCB//RELB//ZAP70//RAPGEF4//FMNL1//CCDC88A//CRHR2//CYP2A12//IFI47//GIMAP1//KTN1//PIGN//ATP2A3//ELOVL1//EXTL2//FITM1//LRRTM1//B3GALT5//TMC…
			GO:0044424	intracellular part	Cellular component	143	10879	239	23539	1.2946	1.48719e-05	0.00196309	4.82763	PPP2R5A//NEK2//MKI67//TOP2A//GNG11//PSMB8//AURKB//SEPT6//NDC80//MBD4//RAD18//TIMELESS//H1FNT//NR1D1//CDC25B//NUMA1//MNS1//FERMT3//ASS1//SCARB2//CALCRL//NEU4//CYBA//CYP27B1//FYN//HK1//SOX4//TAP1//2010107H07RIK//TRAK1//ISOC2B//AKR1B10//PRR5L//DDX23//FABP3//GCH1//PRKCB//RELB//ZAP70//RAPGEF4//FMNL1//CCDC88A//CRHR2//CYP2A12//IFI47//GIMAP1//KTN1//PIGN//ATP2A3//ELOVL1//EXTL2//FITM1//LRRTM1//B3GALT5//TMC…
			GO:0005886	plasma membrane	Cellular component	61	3583	239	23539	1.67677	2.26425e-05	0.00211416	4.64508	GNG11//CD37//CORO1A//ITGAL//ZAP70//CD2//CD48//MDGA1//CD22//DLL4//KCND3//SLC15A2//SLC26A6//ITGA3//ITGA4//CHRNB1//HK1//TGFBR1//ARHGAP4//KCNA3//CD28//IL2RG//SELP//HEG1//PTPN22//SLC16A8//RAPGEF4//CYBA//PRKCB//FZD2//CD3G//CRHR2//FYN//LSP1//PTPRCAP//SELPLG//TAP1//TXK//CD52//DEF6//CD97//SH2D2A//RGS11//APBB1IP//CALCRL//TESC//PARVG//RGS10//SPACA4//DDX23//SKAP1//BRPF1//SLC38A1//BAI1//CCDC88A//CARD11//ART3/…
			GO:0005515	protein binding	Molecular function	98	5788	232	23059	1.68287	7.44435e-09	6.66269e-06	8.12817	ZAP70//CD2//FYN//SELP//ITGA3//ITGA4//CD28//LEF1//PRKCB//CORO1A//LSP1//FMN2//FMNL1//PARVG//CCDC88A//RCSD1//ITGAL//SH2D2A//TOP2A//DLL4//TGFBR1//FERMT3//CRHR2//CAMKK2//RACGAP1//NUMA1//MKI67//CDC20//TRAK1//FABP3//PIM1//SP100//DDX58//PRC1//RAPGEF4//DOCK10//CYBA//PTPN22//MICAL1//SCARB2//FZD2//KTN1//PRPSAP1//PPP2R5A//CDC25B//CDKN2D//TPX2//SKAP1//NEK2//CDC27//WHRN//TACC1//IL2RG//GCH1//RAD18//MRAP2//HK1//…
			GO:0005488	binding	Molecular function	147	10871	232	23059	1.344	4.34227e-07	0.000194317	6.36228	ASS1//FYN//GCH1//HK1//NEK2//PIK3CD//PIM1//PRKCB//RAC2//PLK4//AURKB//TAP1//TGFBR1//TOP2A//TXK//ZAP70//MAP4K1//ATP2A3//RAPGEF4//SEPT6//H1FNT//IRAK3//DDX23//CAMKK2//CDKL3//ARL5C//DDX58//GK5//SLFN5//CHRNB1//BACH2//CD2//CD22//CD3G//CD48//CORO1A//CRHR2//CYBA//GFI1//IRF1//ITGA3//LEF1//LGALS3//MEIS1//MYB//RELB//SELP//SELPLG//SOX6//SP100//TIMELESS//VAV1//DEF6//ETS1//SH2D2A//RGS11//IRF7//DLL4//PATZ1//FZD2/…
			GO:0019900	kinase binding	Molecular function	16	424	232	23059	3.75065	6.85098e-06	0.00204387	5.16425	PRKCB//TOP2A//CD2//CDC25B//CDKN2D//RACGAP1//TPX2//SKAP1//PRC1//CCDC88A//CORO1A//FYN//PTPN22//SP100//PRPSAP1//PPP2R5A
			GO:0030695	GTPase regulator activity	Molecular function	14	349	232	23059	3.98708	1.31897e-05	0.00295119	4.87977	MAP4K1//VAV1//RAPGEF4//ARHGEF6//DOCK10//GPSM3//ARHGDIB//RACGAP1//RGS11//RGS10//CHN2//HMHA1//ARHGAP30//ARHGAP4
			GO:0060589	nucleoside-triphosphatase regulator activity	Molecular function	14	361	232	23059	3.85455	1.92111e-05	0.00343879	4.71645	MAP4K1//VAV1//RAPGEF4//ARHGEF6//DOCK10//GPSM3//ARHGDIB//RACGAP1//RGS11//RGS10//CHN2//HMHA1//ARHGAP30//ARHGAP4
		Downregulation	GO:0008285	negative regulation of cell proliferation	Biological process	27	433	377	23448	3.87829	2.39831e-09	9.18436e-06	8.62009	THBS1//PTPRK//BMP4//MED25//CDC73//CDKN1B//FGFR2//FGFR3//SERPINF1//BMP7//WNT11//BTG2//CDH13//CDKN1A//HSPA1B//MUC2//ALDH1A2//FRZB//SERPINE2//ROR2//DPT//TSC1//WNK2//CTH//PLK5//ZBTB16//KISS1
			GO:0019222	regulation of metabolic process	Biological process	118	4435	377	23448	1.65483	4.423e-09	9.18436e-06	8.35428	CDKN1A//BMP4//PLK3//CRY1//FGFR2//FGFR3//TSC22D3//ID4//NFIL3//PER1//NR1H4//TRP63//WNT11//USP2//MED25//DMBX1//CDC73//IRF2BP2//EP300//GADD45B//MAP3K6//MAP3K9//LPAR1//HGF//THBS1//SPAG9//DUSP1//DUSP16//DUSP4//CCDC88C//CTGF//CYR61//REN1//MBD1//ARNT//ARNTL//BTG2//RUNX2//DLX5//EHF//FOSL2//NR4A1//HNRNPAB//KCNH1//MAFF//NR4A2//RORC//KDM5C//TLE3//MAPK8//CITED4//ZFP191//TAF8//IKZF5//ITGB3BP//ZFP687//ELL2//SAF…
			GO:0044238	primary metabolic process	Biological process	176	7712	377	23448	1.41942	1.44426e-08	1.23173e-05	7.84035	POLH//KRT7//CDKN1A//BMP4//PLK3//CRY1//FGFR2//FGFR3//TSC22D3//ID4//NFIL3//PER1//NR1H4//TRP63//WNT11//USP2//MED25//DMBX1//CDC73//IRF2BP2//EP300//GADD45B//MAP3K6//MAP3K9//LPAR1//HGF//THBS1//SPAG9//DUSP1//DUSP16//DUSP4//FKBP5//HSPA1B//HSPA1A//PUS7L//ALDH1A2//SLC27A1//ACOT1//CCDC88C//CTGF//CYR61//REN1//FOSL2//HSPA4L//DNAJC27//FBXO25//B4GALT4//PFKFB2//DGAT2//PGAM2//OGDH//CBR2//CTH//AK3//GNA13//RAB3A//R…
			GO:0048518	positive regulation of biological process	Biological process	88	3029	377	23448	1.80696	1.6896e-08	1.23173e-05	7.77222	NR1H4//BMP4//AGPAT1//HSPA1B//CTGF//CYR61//WNT11//EP300//CDH13//FGFR3//NR4A1//FGFR2//TRP63//KITL//PVR//CDKN1B//CRADD//MUC2//THBS1//BOK//TRP53INP1//AIFM2//CDKN1A//GNA13//ALDH3A1//RUNX2//ID4//ALDH1A2//NMB//CAMK2D//ACER2//2810002N01RIK//CHRM3//SH2B2//SH2D3C//LDLRAP1//ARNT//NFIL3//MAPK8//LPL//SGK1//SPP1//BMP7//LPAR1//P2RY2//SERPINE2//PLK5//DLX5//EHF//FOSL2//HNRNPAB//NR4A2//TNNI2//ROR2//CITED4//TAF8//Z…
			GO:0008152	metabolic process	Biological process	202	9272	377	23448	1.35501	1.9291e-08	1.23173e-05	7.71465	POLH//KRT7//CDKN1A//BMP4//PLK3//CRY1//FGFR2//FGFR3//TSC22D3//ID4//NFIL3//PER1//NR1H4//TRP63//WNT11//USP2//MED25//DMBX1//CDC73//IRF2BP2//EP300//GADD45B//MAP3K6//MAP3K9//LPAR1//HGF//THBS1//SPAG9//DUSP1//DUSP16//DUSP4//FKBP5//HSPA1B//HSPA1A//PUS7L//ALDH1A2//SLC27A1//ACOT1//CCDC88C//CTGF//CYR61//REN1//FOSL2//HSPA4L//DNAJC27//FBXO25//B4GALT4//PFKFB2//DGAT2//ALDH3A1//PGAM2//OGDH//CBR2//ALOX12E//CYP2B10…
			GO:0005622	intracellular	Cellular component	243	11332	377	23539	1.33889	9.50914e-11	5.02083e-08	10.0219	EP300//ICA1//GNA13//GNG7//CDKN1A//ITGB3BP//MBD1//TRP63//RUNX2//4930534B04RIK//EFR3A//DST//KRT15//LMNB2//KRT7//ACTA1//SH2B2//SYNPO//DAAM1//FLNB//HNRNPAB//HSPA1B//LSM11//DOC2A//FGFR3//P2RY2//TRIP10//CBR2//CPT1B//CRY1//ELN//ACSL1//GLUL//OGDH//PRODH//SGK1//MAPK8//SLC27A1//ACOT1//BOK//REEP1//RG9MTD1//AK3//FAM82B//DGAT2//COQ10B//2810002N01RIK//AIFM2//EHHADH//DDIT4//IMMT//APEX2//ACOX3//DNM3//HSPA1A//CCD…
			GO:0044464	cell part	Cellular component	268	13142	377	23539	1.27327	5.97384e-10	1.30277e-07	9.22375	ATP6V0A1//CACNA1D//CDH13//CHL1//CHRM3//CISH//CXCR4//DST//EMP1//ACSL1//FGFR2//GNG7//LPAR1//IL15RA//LPL//MCF2L//KITL//P2RY2//PROM1//RAB3A//RASD1//SGK1//TNFRSF18//VNN1//WNT11//SH2B2//SLC27A1//PLEK2//TMPRSS2//PVR//FOLH1//SDCBP//RASSF1//NELF//FCAMR//IFITM1//RGS12//GPR160//PEAR1//WNK2//EFR3A//NRG4//SYNPO//TRIP10//CAMK2D//ART3//INPP5J//GPR37L1//DAAM1//ZBTB16//PDE4D//FLNB//LPHN1//CCDC8//VMN2R39//EP300//I…
			GO:0005623	cell	Cellular component	268	13163	377	23539	1.27124	7.40212e-10	1.30277e-07	9.13064	ATP6V0A1//CACNA1D//CDH13//CHL1//CHRM3//CISH//CXCR4//DST//EMP1//ACSL1//FGFR2//GNG7//LPAR1//IL15RA//LPL//MCF2L//KITL//P2RY2//PROM1//RAB3A//RASD1//SGK1//TNFRSF18//VNN1//WNT11//SH2B2//SLC27A1//PLEK2//TMPRSS2//PVR//FOLH1//SDCBP//RASSF1//NELF//FCAMR//IFITM1//RGS12//GPR160//PEAR1//WNK2//EFR3A//NRG4//SYNPO//TRIP10//CAMK2D//ART3//INPP5J//GPR37L1//DAAM1//ZBTB16//PDE4D//FLNB//LPHN1//CCDC8//VMN2R39//EP300//I…
			GO:0044424	intracellular part	Cellular component	229	10879	377	23539	1.3143	8.06801e-09	1.06498e-06	8.09323	EP300//ICA1//GNA13//GNG7//CDKN1A//ITGB3BP//MBD1//TRP63//RUNX2//4930534B04RIK//EFR3A//DST//KRT15//LMNB2//KRT7//ACTA1//SH2B2//SYNPO//DAAM1//FLNB//HNRNPAB//HSPA1B//LSM11//DOC2A//FGFR3//P2RY2//TRIP10//CBR2//CPT1B//CRY1//ELN//ACSL1//GLUL//OGDH//PRODH//SGK1//MAPK8//SLC27A1//ACOT1//BOK//REEP1//RG9MTD1//AK3//FAM82B//DGAT2//COQ10B//2810002N01RIK//AIFM2//EHHADH//DDIT4//IMMT//APEX2//ACOX3//DNM3//HSPA1A//CCD…
			GO:0005737	cytoplasm	Cellular component	181	8219	377	23539	1.37501	9.2484e-08	9.76631e-06	7.03393	ICA1//DOC2A//FGFR3//P2RY2//TRIP10//CBR2//CPT1B//CRY1//ELN//ACSL1//GLUL//HSPA1B//OGDH//PRODH//SGK1//MAPK8//SLC27A1//ACOT1//BOK//REEP1//RG9MTD1//AK3//FAM82B//DGAT2//COQ10B//2810002N01RIK//AIFM2//EHHADH//DDIT4//IMMT//APEX2//ACOX3//DNM3//HSPA1A//CCDC109A//DNAJC27//PACS2//ALDH3A1//BICD1//CDKN1A//CDKN1B//CTGF//ALDH1A2//SERPINE2//SULT1A1//TRP63//XDH//PGAM2//TSC1//LDLRAP1//CAMK2D//PDXK//ZBTB16//HYOU1//DG…
			GO:0008201	heparin binding	Molecular function	16	114	375	23059	8.63027	5.27909e-11	4.72478e-08	10.2774	BMP4//BMP7//FGFR2//CTGF//FSTL1//CYR61//ITGAM//LPL//LTF//SERPINE2//THBS1//THBS3//ADAMTS8//POSTN//CRISPLD2//GPNMB
			GO:0005539	glycosaminoglycan binding	Molecular function	17	146	375	23059	7.15987	2.67566e-10	6.41819e-08	9.57257	BMP4//BMP7//FGFR2//CTGF//FSTL1//CYR61//ITGAM//LPL//LTF//SERPINE2//THBS1//THBS3//ADAMTS8//POSTN//CRISPLD2//GPNMB//BGN
			GO:0001871	pattern binding	Molecular function	18	167	375	23059	6.62774	2.86846e-10	6.41819e-08	9.54235	PTX3//BGN//SERPINE2//CRISPLD2//BMP4//BMP7//FGFR2//CTGF//FSTL1//CYR61//ITGAM//LPL//LTF//THBS1//THBS3//ADAMTS8//POSTN//GPNMB
			GO:0030247	polysaccharide binding	Molecular function	18	167	375	23059	6.62774	2.86846e-10	6.41819e-08	9.54235	PTX3//BGN//SERPINE2//CRISPLD2//BMP4//BMP7//FGFR2//CTGF//FSTL1//CYR61//ITGAM//LPL//LTF//THBS1//THBS3//ADAMTS8//POSTN//GPNMB
			GO:0005488	binding	Molecular function	232	10871	375	23059	1.31228	5.4907e-09	9.82835e-07	8.26037	HSPA1B//DNAJC27//ACTA1//HYOU1//CBR2//PLK3//CRY1//ACSL1//FGFR2//FGFR3//GLUL//GNA13//HNRNPAB//HSPA4L//PFKFB2//RAB3A//RASD1//DHRS3//SGK1//SULT1A1//SYNJ2//MAPK8//SLC27A1//ROR2//CTPS//MAP3K6//AK3//CPEB4//RABL3//UBE2F//EHHADH//RND3//WNK2//DNM3//CAMK2D//HSPA1A//RBMS3//PDXK//PLK5//DHRS7B//TRIO//SAFB//PPRC1//CPEB2//MAST4//MAP3K9//MYH13//ARNT//ARNTL//ATP6V0A1//BMP4//BMP7//BTG2//BTG3//CACNA1D//RUNX2//CDH13/…
	Ro60_316-335 vs PBS control	Upregulation	GO:0002376	immune system process	Biological process	29	1238	167	23448	3.28902	1.40715e-08	5.84391e-05	7.85166	CCR7//PIK3CD//ITGAL//SFPI1//SOX4//KLHL6//TEX101//CD44//SIVA1//IL5//VAV1//ZAP70//GIMAP1//CORO1A//CBFA2T3//CARD11//ARRB2//CXCL16//PSMB10//PRKCB//EXOSC3//MYB//HMGB2//LRRC17//HBB-B2//HBA-A2//ZC3HAV1//PAG1//MPP1
			GO:0046649	lymphocyte activation	Biological process	16	417	167	23448	5.38733	5.41662e-08	0.000112476	7.26627	CCR7//ITGAL//SFPI1//GIMAP1//SOX4//VAV1//IL5//CARD11//PSMB10//CORO1A//PIK3CD//PRKCB//ZAP70//EXOSC3//MYB//PAG1
			GO:0045321	leukocyte activation	Biological process	17	493	167	23448	4.84163	9.49844e-08	0.00013149	7.02235	CCR7//ITGAL//TEX101//SFPI1//GIMAP1//SOX4//VAV1//IL5//CARD11//PSMB10//CORO1A//PIK3CD//PRKCB//ZAP70//EXOSC3//MYB//PAG1
			GO:0001775	cell activation	Biological process	17	554	167	23448	4.30852	4.9009e-07	0.000508836	6.30972	CCR7//ITGAL//TEX101//SFPI1//GIMAP1//SOX4//VAV1//IL5//CARD11//PSMB10//CORO1A//PIK3CD//PRKCB//ZAP70//EXOSC3//MYB//PAG1
			GO:0002682	regulation of immune system process	Biological process	18	630	167	23448	4.01163	6.25141e-07	0.000519242	6.20402	CCR7//TEX101//CD44//ZAP70//IL5//CARD11//ARRB2//CORO1A//ITGAL//MYB//SFPI1//HMGB2//LRRC17//ZC3HAV1//PRKCB//KLHL6//PAG1//MPP1
			GO:0001772	immunological synapse	Cellular component	3	19	171	23539	21.735	0.000335072	0.176918	3.47486	CORO1A//ITGAL//ZAP70
			GO:0005737	cytoplasm	Cellular component	78	8219	171	23539	1.30637	0.00240673	0.600098	2.61857	EXOSC3//HBA-A2//TEX101//MARCH2//SOX4//SIVA1//NOL7//DDX23//MRPL32//RAD51C//SUOX//CISD3//CERK//NRD1//HDC//PRKCB//RGS2//ZAP70//FMNL1//IFI47//GIMAP1//KTN1//RRBP1//LMAN2L//APH1A//FN1//CBFA2T3//CD44//UGCG//UCMA//B3GNT3//SYT17//PIBF1//CEP164//4930534B04RIK//HBB-B2//PIK3CD//OSTC//DGKD//MURC//TRPM7//MPP1//CORO1A//UTRN//TTYH1//DENND1C//ARRB2//ARHGAP30//HMGB2//ARHGDIB//DLX5//MAGOH//MKI67//PSMB10//SLC7A5//DE…
			GO:0043005	neuron projection	Cellular component	12	677	171	23539	2.43997	0.00403039	0.600098	2.39465	ARRB2//CPNE6//TTYH1//WHRN//SLC38A1//HDC//UTRN//FZD2//TRPM7//RGS10//NFIB//KCND3
			GO:0044464	cell part	Cellular component	112	13142	171	23539	1.17314	0.00621852	0.600098	2.20631	CD44//CORO1A//CCR7//DDR2//PRKCB//PTPRCAP//RAB19//RGS2//SLC7A5//UTRN//ZAP70//CD52//DEF6//CD97//KCND3//TEX101//FZD2//TTYH1//TRPM7//FAM129A//RGS10//DDX23//HEG1//PAG1//SLC38A1//CARD11//SLC43A2//ARRB2//DGKD//RELT//VMN2R38//EXOSC3//HBA-A2//BAZ1A//MKI67//TOP2A//HMGB2//CBFA2T3//MPP1//NFIB//VAV1//FOXP2//ARHGAP30//ZFP385B//ZSCAN10//CERK//PSMB10//HIST1H2AH//SFPI1//4930534B04RIK//ITGAL//WHRN//MRPL32//MARCH2/…
			GO:0005623	cell	Cellular component	112	13163	171	23539	1.17126	0.00664075	0.600098	2.17778	CD44//CORO1A//CCR7//DDR2//PRKCB//PTPRCAP//RAB19//RGS2//SLC7A5//UTRN//ZAP70//CD52//DEF6//CD97//KCND3//TEX101//FZD2//TTYH1//TRPM7//FAM129A//RGS10//DDX23//HEG1//PAG1//SLC38A1//CARD11//SLC43A2//ARRB2//DGKD//RELT//VMN2R38//EXOSC3//HBA-A2//BAZ1A//MKI67//TOP2A//HMGB2//CBFA2T3//MPP1//NFIB//VAV1//FOXP2//ARHGAP30//ZFP385B//ZSCAN10//CERK//PSMB10//HIST1H2AH//SFPI1//4930534B04RIK//ITGAL//WHRN//MRPL32//MARCH2/…
			GO:0015179	L-amino acid transmembrane transporter activity	Molecular function	3	35	167	23059	11.8352	0.00205965	1	2.68621	SLC38A1//SLC7A5//SLC43A2
			GO:0004143	diacylglycerol kinase activity	Molecular function	2	14	167	23059	19.7254	0.00448084	1	2.34864	CERK//DGKD
			GO:0001047	core promoter binding	Molecular function	3	46	167	23059	9.00508	0.00450729	1	2.34608	NFIL3//SOX4//SFPI1
			GO:0005515	protein binding	Molecular function	56	5788	167	23059	1.33593	0.00884817	1	2.05315	SFPI1//HBA-A2//ARRB2//ZAP70//FN1//PRKCB//CORO1A//UTRN//FMNL1//TRPM7//PTH2//ITGAL//TOP2A//FGF4//IL5//CXCL16//CMTM3//CMTM7//CD44//SIVA1//DDR2//MKI67//YEATS4//KCTD1//FOXP2//MICAL1//ELMO3//FZD2//ZC3HAV1//KTN1//WHRN//HMGB2//MMS19//CCR7//PAG1//DGKD//NFIL3//CARD11//DLX5//CBFA2T3//MPP1//MYB//GADD45B//VAV1//DEF6//ATP8B2//RPS19BP1//RGS10//HEG1//PCDH9//CEP164//BAZ1A//APH1A//NRD1//UBA6//ZSCAN10
			GO:0008047	enzyme activator activity	Molecular function	7	320	167	23059	3.02045	0.00892033	1	2.04962	ARHGDIB//RGS2//RGS10//ARHGAP30//MURC//SIVA1//FN1
		Downregulation	GO:0008152	metabolic process	Biological process	131	9272	235	23448	1.40973	3.32497e-07	0.00138086	6.47821	FGFR2//GATA6//HDAC5//HIPK3//MEF2A//TCF7L2//NR2C1//TRP63//ATF7IP//EP300//FLT1//KIT//SRPK2//SF3A2//DDX5//FKBP5//BRCA2//ST8SIA6//ACSL6//HTR2B//GRPEL2//UBR4//GANAB//PPP1R3C//ALG13//MLEC//GK5//PFKFB2//PFKFB3//POMC//OGDH//SUCLG2//DHRS3//KDM5C//PXDN//DDO//KDSR//ACOX3//MTRR//ZADH2//FADS6//DGUOK//ACPP//APRT//ADCY7//DNM1//EEF2//RASL12//DNM3//ATP6V1B2//ABCA7//2610528E23RIK//MCRS1//MECOM//HMG20B//TEAD3//ZBTB…
			GO:0044238	primary metabolic process	Biological process	113	7712	235	23448	1.46201	8.70411e-07	0.00180741	6.06028	FGFR2//GATA6//HDAC5//HIPK3//MEF2A//TCF7L2//NR2C1//TRP63//ATF7IP//EP300//FLT1//KIT//SRPK2//SF3A2//DDX5//FKBP5//BRCA2//ST8SIA6//ACSL6//GRPEL2//UBR4//GANAB//PPP1R3C//ALG13//MLEC//GK5//PFKFB2//PFKFB3//OGDH//DGUOK//ACPP//APRT//ADCY7//HTR2B//DNM1//EEF2//RASL12//DNM3//ATP6V1B2//ABCA7//2610528E23RIK//MCRS1//MECOM//HMG20B//KDM5C//TEAD3//ZBTB46//ZKSCAN3//ZFP687//CAMTA1//HNRNPUL1//ZBTB6//GTF3C4//NCOA6//ACVR…
			GO:0016043	cellular component organization	Biological process	61	3345	235	23448	1.81958	1.59512e-06	0.00220818	5.79721	MEF2A//BRCA2//SRPK2//FGFR2//PPP3R1//HTR2B//GJA1//LIMA1//RHOJ//ABR//HMG20B//TRP63//MTERFD2//VAMP2//DNM1//ITSN1//USP20//DNM3//MERTK//ABCA7//MEGF10//DOCK1//HPS3//NCK2//SYNE1//PEX11A//SYCP3//ADAM1A//CDH1//UTRN//SHROOM2//SETD2//PLK5//ACSL6//DGUOK//PRKG1//KDM5C//GTF3C4//EP300//HDAC5//COL19A1//PXDN//ACVR1B//DCBLD2//ZC3H12D//BAG4//MYO18A//KIT//HJURP//KCNMA1//TCF7L2//NEAT1//MCRS1//ATF7IP//PTPRK//TIAM1//NB…
			GO:0071840	cellular component organization or biogenesis	Biological process	62	3470	235	23448	1.78279	2.5222e-06	0.00254109	5.59822	MEF2A//BRCA2//SRPK2//FGFR2//PPP3R1//HTR2B//GJA1//LIMA1//RHOJ//ABR//HMG20B//TRP63//MTERFD2//VAMP2//DNM1//ITSN1//USP20//DNM3//MERTK//ABCA7//MEGF10//DOCK1//HPS3//NCK2//SYNE1//PEX11A//SYCP3//ADAM1A//CDH1//UTRN//SHROOM2//SETD2//PLK5//ACSL6//DGUOK//PRKG1//KDM5C//GTF3C4//EP300//HDAC5//LYSMD4//COL19A1//PXDN//ACVR1B//DCBLD2//ZC3H12D//BAG4//MYO18A//KIT//HJURP//KCNMA1//TCF7L2//NEAT1//MCRS1//ATF7IP//PTPRK//T…
			GO:0044237	cellular metabolic process	Biological process	110	7615	235	23448	1.44132	3.05935e-06	0.00254109	5.51437	FGFR2//GATA6//HDAC5//HIPK3//MEF2A//TCF7L2//NR2C1//TRP63//ATF7IP//EP300//FLT1//KIT//SRPK2//SF3A2//DDX5//FKBP5//BRCA2//ST8SIA6//ACSL6//HTR2B//GRPEL2//UBR4//PPP1R3C//PFKFB2//PFKFB3//GK5//POMC//OGDH//SUCLG2//DGUOK//ACPP//APRT//ADCY7//DNM1//EEF2//RASL12//DNM3//ATP6V1B2//ABCA7//2610528E23RIK//MCRS1//MECOM//HMG20B//KDM5C//TEAD3//ZBTB46//ZKSCAN3//ZFP687//CAMTA1//HNRNPUL1//ZBTB6//GTF3C4//NCOA6//ACVR1B//NF…
			GO:0005622	intracellular	Cellular component	156	11332	240	23539	1.35019	9.17988e-08	2.78622e-05	7.03716	MCRS1//EP300//GTF3C4//HMG20B//SYCP3//GNG7//HJURP//TRP63//MEF2A//KIT//LIMA1//FLNB//DDX5//EEF2//HNRNPUL1//GJA1//NBR1//ACPP//LMBRD1//EPDR1//SIDT2//BCAT1//CPT1B//GRPEL2//OGDH//SUCLG2//DGUOK//ASAH2//FASTK//SLC25A23//MTERFD2//CSL//ACOX3//DNM3//ACSL6//ZADH2//PAK7//ATP6V1B2//HDAC5//PIKFYVE//TCF7L2//BAG4//ABR//AGAP1//HYOU1//GANAB//KCNMA1//NCK2//STIM1//ALG13//SEC31A//PXDN//KDSR//CML2//TXNDC11//MLEC//HSPA13…
			GO:0044464	cell part	Cellular component	173	13142	240	23539	1.2911	1.36892e-07	2.78622e-05	6.86362	ACVR1B//ADCY7//AQP3//ATP6V1B2//CAMK2A//CDH1//CDH5//FGFR2//FLT1//GJA1//GNG7//HTR2B//ITSN1//KCNMA1//KIT//KLRA12//KITL//PRKG1//STIM1//TIAM1//TGOLN2//UTRN//VAMP2//VNN1//SRR//ABCA7//ASAH2//ACPP//NKAIN4//LIMA1//BAG4//MEGF10//RHOJ//GPR45//EPS8L2//SLCO2B1//ANO6//ABR//SHROOM2//TENC1//KCNT1//NETO1//FLNB//LPHN1//MREG//NRG2//MCRS1//EP300//GTF3C4//HMG20B//SYCP3//BRCA2//MECOM//SH2B3//MERTK//PEG3//PPP3R1//KDM5C…
			GO:0005623	cell	Cellular component	173	13163	240	23539	1.28904	1.58308e-07	2.78622e-05	6.8005	ACVR1B//ADCY7//AQP3//ATP6V1B2//CAMK2A//CDH1//CDH5//FGFR2//FLT1//GJA1//GNG7//HTR2B//ITSN1//KCNMA1//KIT//KLRA12//KITL//PRKG1//STIM1//TIAM1//TGOLN2//UTRN//VAMP2//VNN1//SRR//ABCA7//ASAH2//ACPP//NKAIN4//LIMA1//BAG4//MEGF10//RHOJ//GPR45//EPS8L2//SLCO2B1//ANO6//ABR//SHROOM2//TENC1//KCNT1//NETO1//FLNB//LPHN1//MREG//NRG2//MCRS1//EP300//GTF3C4//HMG20B//SYCP3//BRCA2//MECOM//SH2B3//MERTK//PEG3//PPP3R1//KDM5C…
			GO:0044424	intracellular part	Cellular component	144	10879	240	23539	1.29823	1.1326e-05	0.00149503	4.94592	MCRS1//EP300//GTF3C4//HMG20B//SYCP3//GNG7//HJURP//TRP63//MEF2A//KIT//LIMA1//FLNB//DDX5//EEF2//HNRNPUL1//GJA1//NBR1//ACPP//LMBRD1//EPDR1//SIDT2//BCAT1//CPT1B//GRPEL2//OGDH//SUCLG2//DGUOK//ASAH2//FASTK//SLC25A23//MTERFD2//CSL//ACOX3//DNM3//ACSL6//ZADH2//PAK7//ATP6V1B2//HDAC5//PIKFYVE//TCF7L2//BAG4//ABR//AGAP1//HYOU1//GANAB//KCNMA1//NCK2//STIM1//ALG13//SEC31A//PXDN//KDSR//CML2//TXNDC11//MLEC//HSPA13…
			GO:0030054	cell junction	Cellular component	20	684	240	23539	2.86781	2.61718e-05	0.00276374	4.58217	AQP3//CDH1//CDH5//GJA1//PTPRK//TIAM1//SHROOM2//TGM1//CGNL1//WNK4//LIMA1//TENC1//FLNB//ERBB2IP//CAMK2A//ITSN1//VAMP2//SYT11//NETO1//TNS3
			GO:0036094	small molecule binding	Molecular function	55	2375	230	23059	2.32173	1.85928e-09	1.66405e-06	8.73066	ACVR1B//ADCY7//HYOU1//CAMK2A//DDX5//DNM1//EEF2//FGFR2//FLT1//HIPK3//EIF2AK1//KCNMA1//KIT//MERTK//PFKFB2//PIKFYVE//PRKG1//DHRS3//SRPK2//SUCLG2//TESK1//CLCN6//SRR//ABCA7//CPEB4//WNK4//DDO//KDSR//RASL12//RHOJ//DNM3//HSPA13//RBMS3//PLK5//ACSL6//ZADH2//KCNT1//CPEB2//GK5//PAK7//AGAP1//MYO18A//GRPEL2//APRT//ATP6V1B2//2610528E23RIK//RECQL5//IGSF10//HFM1//DOCK1//MTRR//OGDH//PCTP//LMBRD1//ACPP
			GO:0003824	catalytic activity	Molecular function	89	5078	230	23059	1.75715	6.97338e-09	2.98733e-06	8.15656	ATP6V1B2//DNM1//EEF2//RASL12//RHOJ//DNM3//AGAP1//PIKFYVE//USP20//DDX5//FKBP5//CGNL1//MYO18A//PRSS37//TGM1//ST6GAL1//PFKFB2//PFKFB3//DDO//SRR//ACPP//ACOX3//APRT//ADCY7//ABCA7//BCAT1//AADACL3//CPT1B//DGUOK//SENP5//ADAM1A//KLK12//GK5//RECQL5//HFM1//GTF3C4//EP300//HDAC5//HTR2B//MTMR3//BPNT1//ACSL6//ZC3H12D//GANAB//MANEA//ALG13//OGDH//PXDN//ACVR1B//CAMK2A//FGFR2//FLT1//HIPK3//EIF2AK1//KIT//MERTK//PRKG…
			GO:0000166	nucleotide binding	Molecular function	51	2213	230	23059	2.31048	1.00134e-08	2.98733e-06	7.99942	GRPEL2//ACVR1B//ADCY7//ATP6V1B2//HYOU1//CAMK2A//DDX5//FGFR2//FLT1//HIPK3//EIF2AK1//KIT//MERTK//PFKFB2//PIKFYVE//PRKG1//SRPK2//SUCLG2//TESK1//CLCN6//SRR//ABCA7//2610528E23RIK//WNK4//HSPA13//RECQL5//PLK5//ACSL6//GK5//PAK7//IGSF10//HFM1//MYO18A//DNM1//EEF2//RASL12//RHOJ//DNM3//DOCK1//AGAP1//MTRR//APRT//KCNMA1//DHRS3//CPEB4//DDO//KDSR//RBMS3//ZADH2//KCNT1//CPEB2
			GO:0005488	binding	Molecular function	149	10871	230	23059	1.37414	4.70585e-08	1.05293e-05	7.32736	GRPEL2//VAMP2//ACVR1B//ADCY7//HYOU1//CAMK2A//DDX5//DNM1//EEF2//FGFR2//FLT1//HIPK3//EIF2AK1//KCNMA1//KIT//MERTK//PFKFB2//PIKFYVE//PRKG1//DHRS3//SRPK2//SUCLG2//TESK1//CLCN6//SRR//ABCA7//CPEB4//WNK4//DDO//KDSR//RASL12//RHOJ//DNM3//HSPA13//RBMS3//PLK5//ACSL6//ZADH2//KCNT1//CPEB2//GK5//PAK7//AGAP1//MYO18A//CDH1//CDH5//MECOM//FKBP5//GANAB//GATA6//GJA1//HDAC5//HMG20B//ITSN1//SH2B3//MEF2A//KITL//NBR1//NF…
			GO:0017076	purine nucleotide binding	Molecular function	41	1771	230	23059	2.32101	3.3636e-07	6.02085e-05	6.4732	GRPEL2//ACVR1B//ADCY7//ATP6V1B2//HYOU1//CAMK2A//DDX5//FGFR2//FLT1//HIPK3//EIF2AK1//KIT//MERTK//PFKFB2//PIKFYVE//PRKG1//SRPK2//SUCLG2//TESK1//CLCN6//SRR//ABCA7//2610528E23RIK//WNK4//HSPA13//RECQL5//PLK5//ACSL6//GK5//PAK7//IGSF10//HFM1//MYO18A//DNM1//EEF2//RASL12//RHOJ//DNM3//DOCK1//AGAP1//APRT
	PBS control vs untreated	Upregulation	GO:0034097	response to cytokine stimulus	Biological process	17	300	275	23448	4.83171	1.08145e-07	0.000290468	6.96599	IRAK3//KIT//STAT5A//KRT18//CYP27B1//GCH1//IRGM2//AFF3//IGTP//AIM2//IL27RA//GBP4//IRF1//TCF7//DAB2IP//CORO1A//SERPINA3H
			GO:0044093	positive regulation of molecular function	Biological process	33	1019	275	23448	2.7613	1.39883e-07	0.000290468	6.85423	MAP4K1//TGFBR1//KIT//ANGPT4//CRHR2//HTR2B//TLR1//DAB2IP//CYP27B1//PIM1//TCF7L2//TPX2//RASA4//TSSK4//TBC1D9B//SGSM3//CHN2//DOCK4//CCL26//PPARD//CYB5B//APH1A//RACGAP1//RGS11//HMHA1//ALS2CL//RGS13//CDC25B//GCH1//PPARGC1A//PRKCB//IRAK3//CDC20
			GO:0065009	regulation of molecular function	Biological process	47	1871	275	23448	2.14189	5.34573e-07	0.000570213	6.27199	MAP4K1//TGFBR1//KIT//ANGPT4//CRHR2//HTR2B//TLR1//DAB2IP//PCDH11X//SERPINA3H//CYP27B1//PIM1//IRAK3//TCF7L2//TPX2//TBC1D9B//SGSM3//RICTOR//RASA4//TSSK4//CHN2//DOCK4//CCL26//PRPSAP1//PPARD//CYB5B//APH1A//HNF4A//RACGAP1//RGS11//HMHA1//ALS2CL//RGS13//CDC25B//FGD3//MON2//ARHGEF6//DOCK6//GCH1//FOXH1//MAPK1//FOXP4//PPARGC1A//PRKCB//HJURP//CDC20//PIF1
			GO:0035556	intracellular signal transduction	Biological process	42	1587	275	23448	2.25655	6.17857e-07	0.000570213	6.20911	MAP4K1//MAPK1//BRCA2//HTR2B//KIT//IRF1//TLR1//FGF14//DAB2IP//STAT5A//RAC2//TIAM1//RHOJ//ARL5C//SYNJ2BP//PPARD//EPS8L2//RICTOR//NBR1//CRHR2//FGD3//ARHGEF6//ALS2CL//HNF4A//CARD6//GJA1//PRKCB//RASA4//ITGAL//TCF7L2//TGFBR1//FGF18//RACGAP1//ASB2//CHN2//HMHA1//DCLK2//MLL3
			GO:0043085	positive regulation of catalytic activity	Biological process	28	836	275	23448	2.85578	6.86508e-07	0.000570213	6.16335	MAP4K1//TGFBR1//KIT//ANGPT4//CRHR2//HTR2B//TLR1//DAB2IP//CYP27B1//PIM1//TPX2//RASA4//TBC1D9B//SGSM3//CHN2//DOCK4//CCL26//RACGAP1//RGS11//HMHA1//ALS2CL//RGS13//CDC25B//GCH1//CDC20//PPARD//CYB5B//APH1A
			GO:0044464	cell part	Cellular component	191	13142	284	23539	1.2046	5.04609e-05	0.0150721	4.29705	CHRNB1//APBB1//AQP7//CD22//CORO1A//CRHR2//GJA1//GJB2//GPR12//HTR2B//ITPR1//KIT//KLRA12//KLRA7//PRKCB//PTPRCAP//PTPRU//TGFBR1//TIAM1//TLR1//CDH23//RGS11//RASA4//ASAH2//GRASP//ACPP//PARVG//KIRREL3//DAB2IP//MEGF10//MARCH1//RHOJ//KCNN1//GPR45//PCDHB4//EPS8L2//SLC38A1//SLC14A1//SLC43A2//SLC16A11//PRC1//NETO1//RGS13//VMN2R90//MGAT1//EXOC2//TOP2A//BRCA2//CDC25B//FGF14//KLF3//RAC2//ZFP62//SYNJ2BP//MAP4K1…
			GO:0005623	cell	Cellular component	191	13163	284	23539	1.20267	5.70914e-05	0.0150721	4.24343	CHRNB1//APBB1//AQP7//CD22//CORO1A//CRHR2//GJA1//GJB2//GPR12//HTR2B//ITPR1//KIT//KLRA12//KLRA7//PRKCB//PTPRCAP//PTPRU//TGFBR1//TIAM1//TLR1//CDH23//RGS11//RASA4//ASAH2//GRASP//ACPP//PARVG//KIRREL3//DAB2IP//MEGF10//MARCH1//RHOJ//KCNN1//GPR45//PCDHB4//EPS8L2//SLC38A1//SLC14A1//SLC43A2//SLC16A11//PRC1//NETO1//RGS13//VMN2R90//MGAT1//EXOC2//TOP2A//BRCA2//CDC25B//FGF14//KLF3//RAC2//ZFP62//SYNJ2BP//MAP4K1…
			GO:0005622	intracellular	Cellular component	166	11332	284	23539	1.21415	0.000289333	0.0509226	3.5386	MGAT1//EXOC2//TOP2A//HJURP//PIF1//RAD18//HNRNPK//LDB1//NR1D1//UHRF1//TEX12//ASPM//CDC25B//KIT//TSSK4//KRT18//MNS1//GM11563//PDLIM2//AQP7//RAVER2//GJA1//NBR1//ACPP//MMD//MARCH1//NEU4//CYP27B1//ELK3//HMGCS2//LDHB//SYNJ2BP//MAPK1//ASAH2//CYB5B//9430016H08RIK//ICT1//AIM2//FABP3//GCH1//IGTP//ALAD//PRKCB//PPARGC1A//RELB//TCF7L2//DOCK4//RGS13//UBASH3A//BCHE//CRHR2//MR1//ITPR1//PIGN//ELOVL1//SEC61A2//EXT…
			GO:0005635	nuclear envelope	Cellular component	9	204	284	23539	3.65664	0.000870332	0.114884	3.06032	ITPR1//NRM//BCHE//GRASP//NUP160//GCH1//WTAP//MNS1//RAC2
			GO:0044424	intracellular part	Cellular component	157	10879	284	23539	1.19614	0.00127274	0.134402	2.89526	MGAT1//EXOC2//TOP2A//HJURP//PIF1//RAD18//HNRNPK//LDB1//NR1D1//UHRF1//TEX12//ASPM//CDC25B//KIT//TSSK4//KRT18//MNS1//GM11563//PDLIM2//AQP7//RAVER2//GJA1//NBR1//ACPP//MMD//MARCH1//NEU4//CYP27B1//ELK3//HMGCS2//LDHB//SYNJ2BP//MAPK1//ASAH2//CYB5B//9430016H08RIK//ICT1//AIM2//FABP3//GCH1//IGTP//ALAD//PRKCB//PPARGC1A//RELB//TCF7L2//DOCK4//RGS13//UBASH3A//BCHE//CRHR2//MR1//ITPR1//PIGN//ELOVL1//SEC61A2//EXT…
			GO:0030695	GTPase regulator activity	Molecular function	18	349	276	23059	4.30902	2.50049e-07	0.000139009	6.60198	MAP4K1//SGSM3//TIAM1//FGD3//ARHGEF6//DOCK4//DOCK6//MON2//ALS2CL//RACGAP1//RGS11//RASA4//DAB2IP//CHN2//HMHA1//TBC1D9B//RGS13//HTR2B
			GO:0060589	nucleoside-triphosphatase regulator activity	Molecular function	18	361	276	23059	4.16578	4.10365e-07	0.000139009	6.38683	MAP4K1//SGSM3//TIAM1//FGD3//ARHGEF6//DOCK4//DOCK6//MON2//ALS2CL//RACGAP1//RGS11//RASA4//DAB2IP//CHN2//HMHA1//TBC1D9B//RGS13//HTR2B
			GO:0019899	enzyme binding	Molecular function	33	1053	276	23059	2.61829	4.65953e-07	0.000139009	6.33166	BRCA2//KIT//NBR1//PRKCB//TOP2A//SGSM3//ALS2CL//EXOC2//LDHB//PRPSAP1//CD2//CDC25B//GATA6//TCF7L2//RACGAP1//DAB2IP//TPX2//BRSK2//PRC1//MAPK1//GRASP//TGFBR1//RAD18//CUL5//APBB1//MEF2D//CORO1A//DOCK4//DOCK6//CSF3//LDB1//NCOA6//CDC20
			GO:0005515	protein binding	Molecular function	105	5788	276	23059	1.51563	1.21499e-06	0.000271853	5.91543	LDB1//GATA6//APBB1//MAPK1//CD2//HTR2B//BRCA2//KIT//UHRF1//PRKCB//IPO7//HJURP//CORO1A//VILL//PARVG//EPS8L2//ANGPT4//GJA1//HNF4A//ITGAL//LTBP2//DAB2IP//NBR1//TOP2A//FGF18//TIAM1//TGFBR1//CSF3//CMTM8//CCL26//CRHR2//PRL2B1//ASPM//KCNN1//DOCK4//PTPRU//TCF7//TCF7L2//RACGAP1//SYNJ2BP//CDC20//FGF14//FABP3//FOXH1//PIM1//PPARGC1A//FOXP4//LDHB//ALAD//PRC1//ALS2CL//NCOA6//GAK//MEF2D//SGSM3//EXOC2//PRPSAP1//C…
			GO:0005096	GTPase activator activity	Molecular function	12	202	276	23059	4.96319	6.2703e-06	0.00112238	5.20271	TBC1D9B//SGSM3//HTR2B//RASA4//DAB2IP//CHN2//DOCK4//RACGAP1//RGS11//HMHA1//ALS2CL//RGS13
		Downregulation	GO:0030154	cell differentiation	Biological process	87	2336	457	23448	1.91089	2.32284e-09	5.22835e-06	8.63398	RELN//QK//DLX5//CYR61//SPP1//GABBR1//CXCR4//NR4A2//MERTK//SMAD5//TRP63//ONECUT2//FST//ID4//CTNNA1//LRRK2//FZD8//IGF1R//EPHB3//EXT1//GAS1//NRCAM//CHN1//BBS1//KLF4//NRG1//FRZB//LPL//SIK1//P2RY2//PMP22//EIF2B3//ITGAM//SYNJ1//ALDH1A2//FGF4//BTG2//CEP120//PRKX//GAS7//BCL6//NHEJ1//LATS1//SPRR2E//CLIC4//JUN//GPC3//TFRC//HPS4//XDH//CNTN1//MAPK8//KRT6B//LTBP3//ZBTB16//MPZL2//RORC//IFRD1//MB//GADD45G//H2-A…
			GO:0060255	regulation of macromolecule metabolic process	Biological process	118	3592	457	23448	1.68553	3.22599e-09	5.22835e-06	8.49134	CDKN1A//CCNL1//BCL6//PLK3//CRY1//FST//FZD8//TSC22D3//ID4//KLF4//ZBTB7A//SIK1//NFIL3//NR1H4//TRP63//USP2//NRIP2//PCGF6//NFX1//MED25//IRF2BP2//GADD45B//GADD45G//MAP3K6//LRRK2//THBS1//SPAG9//ITGA1//DUSP1//DUSP16//DUSP5//NCOA1//CCDC88C//FAM129A//CTGF//CYR61//NRG1//REN1//SCYL2//ERRFI1//MBD1//ARNTL//BTG2//CREM//DLX5//EHF//ELF5//FOS//NR4A1//HSF1//JUN//SMAD5//MAFF//MEIS2//NR4A2//RORC//RXRG//TLE3//ETS2//M…
			GO:0048518	positive regulation of biological process	Biological process	104	3029	457	23448	1.76167	3.7768e-09	5.22835e-06	8.42288	NCOA1//NR1H4//HSPA1B//CTGF//FZD8//CYR61//FAM129A//LRRK2//NRG1//NR4A1//JUN//GAS1//TRP63//SCYL2//PVR//CDKN1B//THBS1//BOK//TRP53INP1//PAWR//C1QB//CDKN1A//FGF4//ID4//DDR2//ALDH1A2//RRM2//NMB//CAMK2D//PGGT1B//ACER2//GRB10//SHB//ANXA3//CNTN1//NFIL3//QK//MAPK8//SGMS1//TMED9//LPL//SGK1//SPP1//HSD17B12//PON1//P2RY2//SYNJ1//RELN//GPC3//DLX5//EHF//FOS//KLF4//MEG3//NR4A2//ETS2//YAF2//ZFP281//ZBTB16//IGF1R//A…
			GO:0044238	primary metabolic process	Biological process	209	7712	457	23448	1.39049	5.61661e-09	5.53352e-06	8.25053	RRM2//CHAF1A//RBMS1//KRT7//CDKN1A//CCNL1//BCL6//PLK3//CRY1//FST//FZD8//TSC22D3//ID4//KLF4//ZBTB7A//SIK1//NFIL3//NR1H4//TRP63//USP2//NRIP2//PCGF6//NFX1//MED25//IRF2BP2//GADD45B//GADD45G//MAP3K6//LRRK2//THBS1//SPAG9//ITGA1//DUSP1//DUSP16//DUSP5//GEMIN6//TSEN34//SFPQ//FKBP5//NCOA1//APITD1//HSPA1B//ALDH1A2//CCDC88C//FAM129A//CTGF//CYR61//NRG1//REN1//FOS//JUN//HSPA4L//DNAJC27//NAP1L5//ERRFI1//MARCH2//…
			GO:0009987	cellular process	Biological process	315	13121	457	23448	1.23178	6.66208e-09	5.53352e-06	8.17639	ARNTL//BCL6//RRM2//CHAF1A//RBMS1//KRT7//ITPA//CDKN1A//CCNL1//CDKN1B//PLK3//ID4//CAMK2D//LSM11//LATS1//MASTL//CRY1//FST//FZD8//TSC22D3//KLF4//ZBTB7A//SIK1//NFIL3//NR1H4//TRP63//USP2//NRIP2//PCGF6//NFX1//MED25//IRF2BP2//MAPK8//MAP3K6//LRRK2//NRG1//GADD45B//GADD45G//THBS1//SPAG9//ITGA1//DUSP1//DUSP16//DUSP5//BBS1//CCDC88C//CEP120//GEMIN6//TSEN34//SFPQ//FKBP5//NCOA1//APITD1//HSPA1B//LIPA//RELN//KIF13…
			GO:0044464	cell part	Cellular component	323	13142	459	23539	1.26042	7.52469e-11	2.54885e-08	10.1235	ANXA3//RHOD//ARL4A//CACNA1D//CTNNA1//CFH//CXCR4//CNTN1//EMP1//EMR1//EPHB3//MPZL2//ACSL1//FZD8//GAS1//GPC3//H2-AA//HYAL2//IGF1R//IL1R1//KCNA5//LAMP2//LPL//LY6C1//MCF2L//ABCC1//DDR2//P2RY2//PMP22//PTPN12//QK//RASD1//RGS2//S100A8//SGCE//SGK1//SLC7A5//TNFRSF18//TFRC//CLIC4//TMPRSS2//PVR//GABBR1//FAM129A//LRRK2//MTPAP//IFITM1//ESAM//BST2//CPM//RGS12//GPR160//SLC16A10//PEAR1//ERRFI1//MPHOSPH8//LRBA//CD…
			GO:0005623	cell	Cellular component	323	13163	459	23539	1.25841	9.65473e-11	2.54885e-08	10.0153	ANXA3//RHOD//ARL4A//CACNA1D//CTNNA1//CFH//CXCR4//CNTN1//EMP1//EMR1//EPHB3//MPZL2//ACSL1//FZD8//GAS1//GPC3//H2-AA//HYAL2//IGF1R//IL1R1//KCNA5//LAMP2//LPL//LY6C1//MCF2L//ABCC1//DDR2//P2RY2//PMP22//PTPN12//QK//RASD1//RGS2//S100A8//SGCE//SGK1//SLC7A5//TNFRSF18//TFRC//CLIC4//TMPRSS2//PVR//GABBR1//FAM129A//LRRK2//MTPAP//IFITM1//ESAM//BST2//CPM//RGS12//GPR160//SLC16A10//PEAR1//ERRFI1//MPHOSPH8//LRBA//CD…
			GO:0005622	intracellular	Cellular component	285	11332	459	23539	1.28977	9.22468e-10	1.62354e-07	9.03505	SGMS1//RPL31//TSEN34//BAZ1A//MKI67IP//CDKN1A//APITD1//KLF4//MBD1//TRP63//MPHOSPH8//JUN//NCOA1//LATS1//SPRR2E//CTNNA1//ITGA1//KRT15//KRT6B//KRT7//ACTN1//PTPN12//HSPA1B//MRPL11//MRPL52//LSM11//GPC3//H2-AA//LAMP2//LIPA//P2RY2//LRBA//TRIP10//HPS4//MARCH2//CBR2//CRY1//ELN//ACSL1//GLUL//GLS//PRODH//SORD//SGK1//TFRC//MAPK8//CLIC4//BOK//CAR5B//LRRK2//MTPAP//COQ10B//OSGEPL1//NDUFAF2//ACACA//ALDH4A1//CISD3…
			GO:0044424	intracellular part	Cellular component	274	10879	459	23539	1.29163	3.36462e-09	4.4413e-07	8.47306	SGMS1//RPL31//TSEN34//BAZ1A//MKI67IP//CDKN1A//APITD1//KLF4//MBD1//TRP63//MPHOSPH8//JUN//NCOA1//LATS1//SPRR2E//CTNNA1//ITGA1//KRT15//KRT6B//KRT7//ACTN1//PTPN12//HSPA1B//MRPL11//MRPL52//LSM11//GPC3//H2-AA//LAMP2//LIPA//P2RY2//LRBA//TRIP10//HPS4//MARCH2//CBR2//CRY1//ELN//ACSL1//GLUL//GLS//PRODH//SORD//SGK1//TFRC//MAPK8//CLIC4//BOK//CAR5B//LRRK2//MTPAP//COQ10B//OSGEPL1//NDUFAF2//ACACA//ALDH4A1//CISD3…
			GO:0043226	organelle	Cellular component	236	9472	459	23539	1.27775	6.65365e-07	7.02626e-05	6.17694	SGMS1//RPL31//TSEN34//BAZ1A//MKI67IP//APITD1//KLF4//MBD1//TRP63//MPHOSPH8//JUN//NCOA1//LATS1//SPRR2E//CTNNA1//ITGA1//KRT15//KRT6B//KRT7//ACTN1//PTPN12//GPC3//H2-AA//LAMP2//LIPA//P2RY2//LRBA//TRIP10//HPS4//MARCH2//CBR2//CRY1//ELN//ACSL1//GLUL//GLS//HSPA1B//PRODH//SORD//SGK1//TFRC//MAPK8//CLIC4//BOK//CAR5B//MRPL11//LRRK2//MTPAP//COQ10B//MRPL52//OSGEPL1//NDUFAF2//ACACA//ALDH4A1//CISD3//DNAJC27//SLC2…
			GO:0005515	protein binding	Molecular function	171	5788	446	23059	1.52747	3.23742e-10	2.89749e-07	9.4898	HSPA1B//DNAJC27//ID4//KLF4//JUN//PENK//KISS1//GRB10//ITGAM//CFH//CNTN1//SHB//IGF1R//CTGF//THBS1//HSD17B12//IL1R1//PLK3//TRP63//CDKN1B//TFRC//CXCR4//ENC1//AFAP1//ACTN1//PAWR//MYH13//COL1A2//CTNNA1//GAS7//FZD8//KCNA5//LPL//REN1//BBS1//MFAP4//PTH2//NRG1//SCYL2//PVR//CYR61//LTBP3//PCSK6//LRBA//FGF4//CHN1//CCL25//CCL6//SPP1//CMTM3//GPNMB//ITGA1//CAMK2D//DDR2//TNNT3//HYAL2//PTPRK//CCDC88C//NEIL2//SYNJ1…
			GO:0005488	binding	Molecular function	270	10871	446	23059	1.2841	6.78254e-09	3.03519e-06	8.16861	HSPA1B//DNAJC27//RHOD//ARL4A//CBR2//PLK3//CRY1//DYRK1A//EPHB3//ACSL1//GLUL//HSPH1//IGF1R//ITPA//KIF13A//KIF21A//LATS1//ABCC1//MERTK//SIK1//DDR2//HSPA4L//PRKX//RASD1//SORD//SGK1//SULT1A1//SYNJ2//TUBA4A//CLCN6//MAPK8//CTPS//MAP3K6//NONO//HSD17B12//RBMS1//LRRK2//MASTL//MTPAP//CPEB4//MKI67IP//PMVK//RHOBTB1//KATNAL2//SFPQ//SYNJ1//ACACA//CAMK2D//DHX37//PPRC1//MAT2A//SIK2//MAST4//ACSS3//MYH13//ARNTL//BC…
			GO:0008201	heparin binding	Molecular function	12	114	446	23059	5.44229	2.20126e-06	0.00065671	5.65733	CFH//CTGF//FSTL1//CYR61//ITGAM//LPL//LTF//PCSK6//THBS1//HSD17B12//CRISPLD2//GPNMB
			GO:0005539	glycosaminoglycan binding	Molecular function	12	146	446	23059	4.24946	2.81418e-05	0.00629672	4.55065	CFH//CTGF//FSTL1//CYR61//ITGAM//LPL//LTF//PCSK6//THBS1//HSD17B12//CRISPLD2//GPNMB
			GO:0003700	sequence-specific DNA binding transcription factor activity	Molecular function	31	743	446	23059	2.15714	5.68258e-05	0.00890652	4.24545	ARNTL//KLF4//BTG2//NR4A1//JUN//TRP63//NFIL3//NR1H4//NR4A2//RORC//RXRG//BCL6//CREM//DLX5//EHF//ELF5//FOS//TSC22D3//HSF1//ZBTB7A//SMAD5//MAFF//MEIS2//ETS2//PCGF6//NFX1//ONECUT2//ZFP281//GATAD2B//ZBTB16//AW146020
