# Supplementary material for: Gene Expression Profiling of Lacrimal Glands Identifies the Ectopic Expression of MHC II on Glandular Cells as a Presymptomatic Feature in a Mouse Model of Primary Sjögren's Syndrome
Source: Front Immunol. 2018 Oct 31;9:2362. doi: 10.3389/fimmu.2018.02362 (PMC6220427; doi:10.3389/fimmu.2018.02362)
Supplement: Supplementary file 4 [file Table_4.xlsx]

## Sheet: Legend
Table S4	KEGG pathway analysis of differentially expressed genes (DEGs) in the lacrimal glands of mice (Top 5 significantly enriched pathways are presented)
Time	The time point after immunization
Comparison	The comparison performed bwtween two different experimental groups
Regulation	It depicts the DEGs used in the analysis are upregulated or downregulated
PathwayID	Pathway identifiers used in KEGG
Definition	The definition of the PathwayID
OriginalWebSite	The map's website,the nodes with red frame and red symbol are associated with the DEGs, green nodes have no significance
Fisher-Pvalue	The enrichment p-value of the PathwayID used Fisher's exact test
SelectionCounts	The Count of the DEGs' entities directly associated with the listed PathwayID
SelectionSize	The total number of the DEGs' entities
Count	The count of the chosen background population genes' entities associated with the listed PathwayID
Size	The total number of chosen background population genes' entities
FDR	The false discovery rate of the PathwayID
Enrichment_Score	The Enrichment Score value of the PathwayID, it equals -log10(Pvalue)
GENES	The DEGs associated with the PathwayID

## Sheet: Table S4
Time	Comparison	Regulation	PathwayID	Definition	OriginalWebSite	Fisher-Pvalue	SelectionCounts	SelectionSize	Count	Size	FDR	Enrichment_Score	Genes
2 week after immunization	Ro60_316-335 vs untreated	Upregulation	mmu05332	Graft-versus-host disease - Mus musculus (mouse)	http://www.genome.jp/kegg-bin/show_pathway?mmu05332+14960+14961+14964+14999+14969+14972+15018+16176	5.80727e-07	8	100	56	7584	0.000105297	6.23603	H2-AA//H2-AB1//H2-D1//H2-DMB1//H2-EB1//H2-K1//H2-Q7//IL1B
			mmu04612	Antigen processing and presentation - Mus musculus (mouse)	http://www.genome.jp/kegg-bin/show_pathway?mmu04612+12010+16149+14960+14961+14964+14999+14969+14972+15018	8.95484e-07	9	100	80	7584	0.000105297	6.04794	B2M//CD74//H2-AA//H2-AB1//H2-D1//H2-DMB1//H2-EB1//H2-K1//H2-Q7
			mmu04940	Type I diabetes mellitus - Mus musculus (mouse)	http://www.genome.jp/kegg-bin/show_pathway?mmu04940+14960+14961+14964+14999+14969+14972+15018+16176	1.1404e-06	8	100	61	7584	0.000105297	5.94294	H2-AA//H2-AB1//H2-D1//H2-DMB1//H2-EB1//H2-K1//H2-Q7//IL1B
			mmu05150	Staphylococcus aureus infection - Mus musculus (mouse)	http://www.genome.jp/kegg-bin/show_pathway?mmu05150+12268+14131+14960+14961+14999+14969+15894	4.61676e-06	7	100	52	7584	0.00031971	5.33566	C4B//FCGR3//H2-AA//H2-AB1//H2-DMB1//H2-EB1//ICAM1
			mmu05330	Allograft rejection - Mus musculus (mouse)	http://www.genome.jp/kegg-bin/show_pathway?mmu05330+14960+14961+14964+14999+14969+14972+15018	6.78026e-06	7	100	55	7584	0.000328953	5.16875	H2-AA//H2-AB1//H2-D1//H2-DMB1//H2-EB1//H2-K1//H2-Q7
		Downregulation	mmu04710	Circadian rhythm - Mus musculus (mouse)	http://www.genome.jp/kegg-bin/show_pathway?mmu04710+11865+12952+103583+18626+19885	0.00010297	5	118	31	7584	0.0285227	3.98729	ARNTL//CRY1//FBXW11//PER1//RORC
			mmu00910	Nitrogen metabolism - Mus musculus (mouse)	http://www.genome.jp/kegg-bin/show_pathway?mmu00910+56078+12353+14645	0.00212934	3	118	17	7584	0.227024	2.67175	CAR5B//CAR6//GLUL
			mmu04614	Renin-angiotensin system - Mus musculus (mouse)	http://www.genome.jp/kegg-bin/show_pathway?mmu04614+11606+19701+19702	0.00345054	3	118	20	7584	0.227024	2.46211	AGT//REN1//REN2
			mmu04360	Axon guidance - Mus musculus (mouse)	http://www.genome.jp/kegg-bin/show_pathway?mmu04360+12767+13845+18186+19059+19876+20355+14270	0.00386622	7	118	129	7584	0.227024	2.41271	CXCR4//EPHB3//NRP1//PPP3R2//ROBO1//SEMA4F//SRGAP2
			mmu05166	HTLV-I infection - Mus musculus (mouse)	http://www.genome.jp/kegg-bin/show_pathway?mmu05166+12575+12916+23872+14281+14366+16168+16169+18186+19059+60599+22411	0.00409791	11	118	280	7584	0.227024	2.38744	CDKN1A//CREM//ETS2//FOS//FZD4//IL15//IL15RA//NRP1//PPP3R2//TRP53INP1//WNT11
	Ro60_316-335 vs PBS control	Upregulation	mmu04512	ECM-receptor interaction - Mus musculus (mouse)	http://www.genome.jp/kegg-bin/show_pathway?mmu04512+12832+16775+21825+21923	0.000454653	4	32	87	7584	0.125939	3.34232	COL5A2//LAMA4//THBS1//TNC
			mmu00770	Pantothenate and CoA biosynthesis - Mus musculus (mouse)	http://www.genome.jp/kegg-bin/show_pathway?mmu00770+12035+106564	0.00199489	2	32	16	7584	0.276292	2.70008	BCAT1//PPCS
			mmu04510	Focal adhesion - Mus musculus (mouse)	http://www.genome.jp/kegg-bin/show_pathway?mmu04510+12832+16775+21825+21923	0.0104778	4	32	206	7584	0.774419	1.97973	COL5A2//LAMA4//THBS1//TNC
			mmu05146	Amoebiasis - Mus musculus (mouse)	http://www.genome.jp/kegg-bin/show_pathway?mmu05146+12832+15507+16775	0.0137207	3	32	120	7584	0.774419	1.86262	COL5A2//HSPB1//LAMA4
			mmu04978	Mineral absorption - Mus musculus (mouse)	http://www.genome.jp/kegg-bin/show_pathway?mmu04978+17748+12309	0.0159036	2	32	46	7584	0.774419	1.7985	MT1//S100G
		Downregulation	mmu04810	Regulation of actin cytoskeleton - Mus musculus (mouse)	http://www.genome.jp/kegg-bin/show_pathway?mmu04810+76884+14177+16410+17886+17907+18711+19878+237860	0.00408557	8	90	217	7584	1	2.38875	CYFIP2//FGF6//ITGAV//MYH9//MYLPF//PIKFYVE//ROCK2//SSH2
			mmu04622	RIG-I-like receptor signaling pathway - Mus musculus (mouse)	http://www.genome.jp/kegg-bin/show_pathway?mmu04622+74256+230073+16150+72512	0.00847467	4	90	68	7584	1	2.07188	CYLD//DDX58//IKBKB//TMEM173
			mmu04360	Axon guidance - Mus musculus (mouse)	http://www.genome.jp/kegg-bin/show_pathway?mmu04360+226251+13845+19057+19878+14270	0.0183235	5	90	129	7584	1	1.73699	ABLIM1//EPHB3//PPP3CC//ROCK2//SRGAP2
			mmu05152	Tuberculosis - Mus musculus (mouse)	http://www.genome.jp/kegg-bin/show_pathway?mmu05152+108058+16149+12721+16985+240354+19057	0.018373	6	90	177	7584	1	1.73582	CAMK2D//CD74//CORO1A//LSP1//MALT1//PPP3CC
			mmu03040	Spliceosome - Mus musculus (mouse)	http://www.genome.jp/kegg-bin/show_pathway?mmu03040+20624+28000+56070+331401+101214	0.0224757	5	90	136	7584	1	1.64829	EFTUD2//PRPF19//TCERG1//THOC2//TRA2A
	PBS control vs untreated	Upregulation	mmu04612	Antigen processing and presentation - Mus musculus (mouse)	http://www.genome.jp/kegg-bin/show_pathway?mmu04612+12010+16149+14960+14961+14972+15007+110557+15018	7.27074e-05	8	133	80	7584	0.0132881	4.13842	B2M//CD74//H2-AA//H2-AB1//H2-K1//H2-Q10//H2-Q6//H2-Q7
			mmu04144	Endocytosis - Mus musculus (mouse)	http://www.genome.jp/kegg-bin/show_pathway?mmu04144+109689+216869+12390+259300+14972+15007+110557+15018+16186+16590+18854+21809+21812	0.000124515	13	133	221	7584	0.0132881	3.90478	ARRB1//ARRB2//CAV2//EHD2//H2-K1//H2-Q10//H2-Q6//H2-Q7//IL2RG//KIT//PML//TGFB3//TGFBR1
			mmu05152	Tuberculosis - Mus musculus (mouse)	http://www.genome.jp/kegg-bin/show_pathway?mmu05152+69142+16149+12721+14131+14960+14961+16985+240354+20846+21809+21897	0.000261981	11	133	177	7584	0.0132881	3.58173	CD209F//CD74//CORO1A//FCGR3//H2-AA//H2-AB1//LSP1//MALT1//STAT1//TGFB3//TLR1
			mmu05168	Herpes simplex infection - Mus musculus (mouse)	http://www.genome.jp/kegg-bin/show_pathway?mmu05168+16149+230073+14960+14961+14972+15007+110557+15018+15387+54123+18854+20846	0.000262183	12	133	207	7584	0.0132881	3.5814	CD74//DDX58//H2-AA//H2-AB1//H2-K1//H2-Q10//H2-Q6//H2-Q7//HNRNPK//IRF7//PML//STAT1
			mmu05144	Malaria - Mus musculus (mouse)	http://www.genome.jp/kegg-bin/show_pathway?mmu05144+15122+110257+15130+15894+20344+21809	0.000336371	6	133	54	7584	0.0132881	3.47318	HBA-A1//HBA-A2//HBB-B2//ICAM1//SELP//TGFB3
		Downregulation	mmu04115	p53 signaling pathway - Mus musculus (mouse)	http://www.genome.jp/kegg-bin/show_pathway?mmu04115+12452+12575+17873+23882+20135+21825	0.000292398	6	101	69	7584	0.0809943	3.53402	CCNG2//CDKN1A//GADD45B//GADD45G//RRM2//THBS1
			mmu04710	Circadian rhythm - Mus musculus (mouse)	http://www.genome.jp/kegg-bin/show_pathway?mmu04710+11865+12952+18626+19885	0.000707327	4	101	31	7584	0.0979648	3.15038	ARNTL//CRY1//PER1//RORC
			mmu00561	Glycerolipid metabolism - Mus musculus (mouse)	http://www.genome.jp/kegg-bin/show_pathway?mmu00561+13350+64898+16956+66853	0.00600885	4	101	55	7584	0.552395	2.22121	DGAT1//LPIN2//LPL//PNPLA2
			mmu04068	FoxO signaling pathway - Mus musculus (mouse)	http://www.genome.jp/kegg-bin/show_pathway?mmu04068+12452+12575+56484+17873+23882+20393	0.00906821	6	101	135	7584	0.552395	2.04248	CCNG2//CDKN1A//FOXO3//GADD45B//GADD45G//SGK1
			mmu00980	Metabolism of xenobiotics by cytochrome P450 - Mus musculus (mouse)	http://www.genome.jp/kegg-bin/show_pathway?mmu00980+73458+11670+12409+13107	0.0102227	4	101	64	7584	0.552395	1.99044	1700055N04RIK//ALDH3A1//CBR2//CYP2F2
6 week after immunization	Ro60_316-335 vs untreated	Upregulation	mmu04670	Leukocyte transendothelial migration - Mus musculus (mouse)	http://www.genome.jp/kegg-bin/show_pathway?mmu04670+13057+16401+16408+18707+18751+19354+56508+22165+22324	2.18471e-05	9	97	121	7584	0.00605163	4.66061	CYBA//ITGA4//ITGAL//PIK3CD//PRKCB//RAC2//RAPGEF4//TXK//VAV1
			mmu05166	HTLV-I infection - Mus musculus (mouse)	http://www.genome.jp/kegg-bin/show_pathway?mmu05166+12502+107995+217232+23871+57265+16186+16408+17863+18707+18974+19698+21812	0.000218559	12	97	280	7584	0.0221666	3.66043	CD3G//CDC20//CDC27//ETS1//FZD2//IL2RG//ITGAL//MYB//PIK3CD//POLE2//RELB//TGFBR1
			mmu04662	B cell receptor signaling pathway - Mus musculus (mouse)	http://www.genome.jp/kegg-bin/show_pathway?mmu04662+108723+12483+18707+18751+19354+22324	0.000344361	6	97	74	7584	0.0221666	3.46299	CARD11//CD22//PIK3CD//PRKCB//RAC2//VAV1
			mmu04660	T cell receptor signaling pathway - Mus musculus (mouse)	http://www.genome.jp/kegg-bin/show_pathway?mmu04660+108723+12487+12502+14360+18707+22324+22637	0.000390987	7	97	106	7584	0.0221666	3.40784	CARD11//CD28//CD3G//FYN//PIK3CD//VAV1//ZAP70
			mmu05162	Measles - Mus musculus (mouse)	http://www.genome.jp/kegg-bin/show_pathway?mmu05162+69142+12487+12502+230073+14360+16186+54123+18707	0.00040012	8	97	140	7584	0.0221666	3.39781	CD209F//CD28//CD3G//DDX58//FYN//IL2RG//IRF7//PIK3CD
		Downregulation	mmu04068	FoxO signaling pathway - Mus musculus (mouse)	http://www.genome.jp/kegg-bin/show_pathway?mmu04068+12575+12576+328572+66822+67731+17873+26419+12795+20393	0.00118773	9	147	135	7584	0.121629	2.92528	CDKN1A//CDKN1B//EP300//FBXO25//FBXO32//GADD45B//MAPK8//PLK3//SGK1
			mmu04010	MAPK signaling pathway - Mus musculus (mouse)	http://www.genome.jp/kegg-bin/show_pathway?mmu04010+12289+19252+70686+319520+14183+14184+286940+17873+193740+15511+53608+26419+15370	0.00120976	13	147	253	7584	0.121629	2.9173	CACNA1D//DUSP1//DUSP16//DUSP4//FGFR2//FGFR3//FLNB//GADD45B//HSPA1A//HSPA1B//MAP3K6//MAPK8//NR4A1
			mmu04151	PI3K-Akt signaling pathway - Mus musculus (mouse)	http://www.genome.jp/kegg-bin/show_pathway?mmu04151+12575+12576+12832+74747+14183+14184+14708+15234+17311+14745+15370+20393+20750+21825+21827+64930	0.00131728	16	147	354	7584	0.121629	2.88032	CDKN1A//CDKN1B//COL5A2//DDIT4//FGFR2//FGFR3//GNG7//HGF//KITL//LPAR1//NR4A1//SGK1//SPP1//THBS1//THBS3//TSC1
			mmu04710	Circadian rhythm - Mus musculus (mouse)	http://www.genome.jp/kegg-bin/show_pathway?mmu04710+11865+12952+18626+19885	0.00283753	4	147	31	7584	0.196499	2.54706	ARNTL//CRY1//PER1//RORC
			mmu05200	Pathways in cancer - Mus musculus (mouse)	http://www.genome.jp/kegg-bin/show_pathway?mmu05200+11863+12159+12575+12576+112407+328572+14183+14184+15234+17311+26419+56289+22411+235320	0.00397551	14	147	324	7584	0.21746	2.40061	ARNT//BMP4//CDKN1A//CDKN1B//EGLN3//EP300//FGFR2//FGFR3//HGF//KITL//MAPK8//RASSF1//WNT11//ZBTB16
	Ro60_316-335 vs PBS control	Upregulation	mmu04660	T cell receptor signaling pathway - Mus musculus (mouse)	http://www.genome.jp/kegg-bin/show_pathway?mmu04660+108723+16191+18707+22324+22637	0.000748287	5	52	106	7584	0.11276	3.12593	CARD11//IL5//PIK3CD//VAV1//ZAP70
			mmu04664	Fc epsilon RI signaling pathway - Mus musculus (mouse)	http://www.genome.jp/kegg-bin/show_pathway?mmu04664+16191+18707+18751+22324	0.00136065	4	52	71	7584	0.11276	2.86625	IL5//PIK3CD//PRKCB//VAV1
			mmu04662	B cell receptor signaling pathway - Mus musculus (mouse)	http://www.genome.jp/kegg-bin/show_pathway?mmu04662+108723+18707+18751+22324	0.00158713	4	52	74	7584	0.11276	2.79939	CARD11//PIK3CD//PRKCB//VAV1
			mmu05143	African trypanosomiasis - Mus musculus (mouse)	http://www.genome.jp/kegg-bin/show_pathway?mmu05143+110257+15130+18751	0.00170464	3	52	35	7584	0.11276	2.76837	HBA-A2//HBB-B2//PRKCB
			mmu04062	Chemokine signaling pathway - Mus musculus (mouse)	http://www.genome.jp/kegg-bin/show_pathway?mmu04062+216869+12775+66102+18707+18751+22324	0.00203539	6	52	195	7584	0.11276	2.69135	ARRB2//CCR7//CXCL16//PIK3CD//PRKCB//VAV1
		Downregulation	mmu04916	Melanogenesis - Mus musculus (mouse)	http://www.genome.jp/kegg-bin/show_pathway?mmu04916+11513+12322+328572+16590+17311+18976+21416	0.000102661	7	83	100	7584	0.028437	3.9886	ADCY7//CAMK2A//EP300//KIT//KITL//POMC//TCF7L2
			mmu04721	Synaptic vesicle cycle - Mus musculus (mouse)	http://www.genome.jp/kegg-bin/show_pathway?mmu04721+11966+13429+103967+22318	0.00459595	4	83	62	7584	0.279006	2.33763	ATP6V1B2//DNM1//DNM3//VAMP2
			mmu00020	Citrate cycle (TCA cycle) - Mus musculus (mouse)	http://www.genome.jp/kegg-bin/show_pathway?mmu00020+71832+18293+20917	0.00544328	3	83	33	7584	0.279006	2.26414	CSL//OGDH//SUCLG2
			mmu04066	HIF-1 signaling pathway - Mus musculus (mouse)	http://www.genome.jp/kegg-bin/show_pathway?mmu04066+12322+328572+14254+18640+170768	0.00775877	5	83	113	7584	0.279006	2.11021	CAMK2A//EP300//FLT1//PFKFB2//PFKFB3
			mmu04015	Rap1 signaling pathway - Mus musculus (mouse)	http://www.genome.jp/kegg-bin/show_pathway?mmu04015+11513+12550+14183+14254+16590+17311+21844	0.00916816	7	83	216	7584	0.279006	2.03772	ADCY7//CDH1//FGFR2//FLT1//KIT//KITL//TIAM1
	PBS control vs untreated	Upregulation	mmu05221	Acute myeloid leukemia - Mus musculus (mouse)	http://www.genome.jp/kegg-bin/show_pathway?mmu05221+16590+26413+18712+19015+20850+21414+21416	8.08716e-06	7	99	57	7584	0.00224014	5.0922	KIT//MAPK1//PIM1//PPARD//STAT5A//TCF7//TCF7L2
			mmu04015	Rap1 signaling pathway - Mus musculus (mouse)	http://www.genome.jp/kegg-bin/show_pathway?mmu04015+11602+238130+14169+14172+16408+16590+26413+18751+19354+21844	0.000485532	10	99	216	7584	0.0544703	3.31378	ANGPT4//DOCK4//FGF14//FGF18//ITGAL//KIT//MAPK1//PRKCB//RAC2//TIAM1
			mmu04014	Ras signaling pathway - Mus musculus (mouse)	http://www.genome.jp/kegg-bin/show_pathway?mmu04014+11602+66482+14169+14172+16590+26413+18751+19354+54153+21844	0.000766586	10	99	229	7584	0.0544703	3.11544	ANGPT4//EXOC2//FGF14//FGF18//KIT//MAPK1//PRKCB//RAC2//RASA4//TIAM1
			mmu04640	Hematopoietic cell lineage - Mus musculus (mouse)	http://www.genome.jp/kegg-bin/show_pathway?mmu04640+12481+12483+12500+12502+12985+16590	0.000860644	6	99	86	7584	0.0544703	3.06518	CD2//CD22//CD3D//CD3G//CSF3//KIT
			mmu05200	Pathways in cancer - Mus musculus (mouse)	http://www.genome.jp/kegg-bin/show_pathway?mmu05200+12190+14169+14172+16590+26413+19015+18751+19354+20850+21414+21416+21812	0.000983218	12	99	324	7584	0.0544703	3.00735	BRCA2//FGF14//FGF18//KIT//MAPK1//PPARD//PRKCB//RAC2//STAT5A//TCF7//TCF7L2//TGFBR1
		Downregulation	mmu04010	MAPK signaling pathway - Mus musculus (mouse)	http://www.genome.jp/kegg-bin/show_pathway?mmu04010+12289+19252+70686+240672+14175+14281+17873+23882+15511+16177+16476+53608+26419+15370+19108	0.000315555	15	162	253	7584	0.0874087	3.50093	CACNA1D//DUSP1//DUSP16//DUSP5//FGF4//FOS//GADD45B//GADD45G//HSPA1B//IL1R1//JUN//MAP3K6//MAPK8//NR4A1//PRKX
			mmu04068	FoxO signaling pathway - Mus musculus (mouse)	http://www.genome.jp/kegg-bin/show_pathway?mmu04068+12053+12575+12576+17873+23882+16001+26419+12795+20393	0.00233053	9	162	135	7584	0.300051	2.63254	BCL6//CDKN1A//CDKN1B//GADD45B//GADD45G//IGF1R//MAPK8//PLK3//SGK1
			mmu04141	Protein processing in endoplasmic reticulum - Mus musculus (mouse)	http://www.genome.jp/kegg-bin/show_pathway?mmu04141+70377+66967+15511+18415+66245+15505+26419+18786+81910+77371	0.00324965	10	162	169	7584	0.300051	2.48816	DERL3//EDEM3//HSPA1B//HSPA4L//HSPBP1//HSPH1//MAPK8//PLAA//RRBP1//SEC24A
			mmu00910	Nitrogen metabolism - Mus musculus (mouse)	http://www.genome.jp/kegg-bin/show_pathway?mmu00910+56078+12353+14645	0.00521991	3	162	17	7584	0.361479	2.28234	CAR5B//CAR6//GLUL
			mmu04066	HIF-1 signaling pathway - Mus musculus (mouse)	http://www.genome.jp/kegg-bin/show_pathway?mmu04066+108058+12575+12576+71745+112407+16001+22042	0.0103793	7	162	113	7584	0.453231	1.98383	CAMK2D//CDKN1A//CDKN1B//CUL2//EGLN3//IGF1R//TFRC
